# Supplementary material for: Controlling crystallization in covalent organic frameworks to facilitate photocatalytic hydrogen production
Source: Nat Commun. 2025 Feb 24;16:1940. doi: 10.1038/s41467-025-57166-1 (PMC11850636; doi:10.1038/s41467-025-57166-1)
Supplement: Supplementary file 3 — Source Data [file 41467_2025_57166_MOESM3_ESM.xlsx]

## Sheet: Figure 2e
Crystallization quality (Qc) as a function of the radius R of nanosphere at different Ebind
	R(nm)	Ebind=8kBT	Ebind=9kBT	Ebind=10kBT	one-step	two-step
Qc	15	0.33487	0.35782	0.35118	0.24167	0.05848
	16	0.33546	0.35828	0.35636
	17	0.35753	0.37302	0.36158
	18	0.40058	0.40885	0.39135

## Sheet: Figure 2f
Mean-square displacement (MSD) of monomers over time in the crystalline transfer of spherical and bulk COFs
		SCOFs						Bulk phase
	t(ps)	R=19nm	R=18nm	R=17nm	R=16nm	R=15nm	R=14nm
MSD(nm2)	0	-2.2e-07	2.1e-07	1.4e-07	1e-08	0	1.1e-07	-0.0002558
	50	0.21622	0.18017	0.25469	0.20237	0.17928	0.27763	0.16841
	100	0.28912	0.2489	0.33535	0.29121	0.26808	0.39158	0.21972
	150	0.3531	0.31393	0.40964	0.37529	0.35532	0.49918	0.26726
	200	0.41436	0.37746	0.48246	0.45695	0.44187	0.60326	0.31374
	250	0.47457	0.44071	0.55542	0.53759	0.52834	0.70574	0.35958
	300	0.53377	0.50373	0.62792	0.61801	0.61508	0.80757	0.40455
	350	0.59291	0.56821	0.70144	0.69961	0.70379	0.91068	0.44923
	400	0.65148	0.63197	0.77413	0.78069	0.79205	1.0134	0.49436
	450	0.71025	0.69633	0.84803	0.86301	0.88188	1.11707	0.53814
	500	0.7685	0.75942	0.91997	0.94401	0.97032	1.2195	0.58159
	550	0.82608	0.82285	0.99277	1.02513	1.05896	1.3221	0.62364
	600	0.88284	0.88599	1.06494	1.10556	1.14738	1.42409	0.66501
	650	0.94075	0.94948	1.13674	1.18629	1.23557	1.52534	0.70512
	700	0.99767	1.01243	1.20888	1.26709	1.32421	1.62698	0.74515
	750	1.05513	1.07586	1.28071	1.34823	1.41257	1.72858	0.78592
	800	1.11315	1.14052	1.35363	1.43013	1.5031	1.83204	0.82657
	850	1.17134	1.20439	1.4264	1.51175	1.59284	1.93523	0.86674
	900	1.22735	1.2668	1.49697	1.59109	1.68019	2.03493	0.90607
	950	1.28311	1.32806	1.56659	1.66926	1.76674	2.13427	0.94532
	1000	1.33892	1.38941	1.63671	1.74742	1.85336	2.2336	0.98507
	1050	1.39442	1.45114	1.70664	1.82626	1.94026	2.33353	1.02447
	1100	1.44931	1.51226	1.77622	1.90505	2.02712	2.43301	1.06476
	1150	1.50463	1.57354	1.84562	1.98333	2.1137	2.53183	1.1061
	1200	1.55887	1.63407	1.91447	2.06127	2.19947	2.63034	1.1474
	1250	1.61341	1.69432	1.98282	2.13845	2.28454	2.72687	1.18795
	1300	1.66852	1.75484	2.05136	2.21626	2.37038	2.82522	1.22683
	1350	1.72334	1.81584	2.12143	2.29502	2.4572	2.92474	1.2651
	1400	1.77861	1.87719	2.19167	2.3738	2.54402	3.02298	1.30302
	1450	1.83484	1.93928	2.26213	2.45339	2.63207	3.12307	1.34113
	1500	1.89021	2.00114	2.33246	2.53228	2.71923	3.2221	1.37969
	1550	1.94546	2.06241	2.40255	2.61163	2.80633	3.32089	1.4184
	1600	2.00179	2.1251	2.47319	2.69099	2.89366	3.42038	1.45687
	1650	2.05779	2.18778	2.54407	2.77124	2.98199	3.51974	1.49679
	1700	2.11343	2.24953	2.61453	2.85057	3.06976	3.61906	1.53702
	1750	2.16938	2.31128	2.68548	2.93053	3.15753	3.71862	1.57633
	1800	2.22427	2.37285	2.75583	3.00971	3.24525	3.81802	1.61627
	1850	2.27955	2.43508	2.82618	3.08965	3.33317	3.91799	1.65676
	1900	2.33524	2.49673	2.89663	3.1693	3.42096	4.01698	1.69787
	1950	2.38937	2.55737	2.96629	3.24806	3.50818	4.11541	1.73947
	2000	2.44422	2.61865	3.03658	3.32729	3.59619	4.2145	1.7815
	2050	2.49994	2.68014	3.10723	3.40677	3.68422	4.31442	1.82325
	2100	2.55537	2.74234	3.17875	3.48732	3.77367	4.41558	1.86537
	2150	2.61176	2.80467	3.24941	3.56769	3.86236	4.51663	1.90871
	2200	2.66811	2.86734	3.32113	3.64867	3.95185	4.61752	1.95204
	2250	2.72383	2.92961	3.39242	3.72881	4.04143	4.71815	1.99488
	2300	2.7794	2.99286	3.46465	3.81049	4.13199	4.82129	2.03775
	2350	2.83605	3.05551	3.53715	3.89229	4.22251	4.92381	2.08009
	2400	2.89202	3.11858	3.60919	3.97389	4.31307	5.02478	2.12272
	2450	2.94796	3.18123	3.68108	4.05548	4.40381	5.12701	2.16629
	2500	3.00316	3.24421	3.75259	4.13677	4.49388	5.22897	2.2088
	2550	3.05791	3.306	3.8243	4.21747	4.5834	5.32943	2.2515
	2600	3.11171	3.36768	3.89473	4.29653	4.67111	5.42869	2.29334
	2650	3.16616	3.42912	3.96481	4.37605	4.75971	5.5281	2.33595
	2700	3.22066	3.49156	4.03603	4.45671	4.849	5.62907	2.37781
	2750	3.27528	3.55388	4.1072	4.53781	4.9385	5.73042	2.42058
	2800	3.33082	3.61673	4.17901	4.61933	5.02871	5.83255	2.46313
	2850	3.38572	3.6789	4.25028	4.70007	5.11828	5.9335	2.50672
	2900	3.44197	3.74254	4.32306	4.78165	5.20865	6.03601	2.55058
	2950	3.49533	3.80456	4.39476	4.86282	5.29814	6.13749	2.59371
	3000	3.55031	3.86765	4.46702	4.94501	5.38878	6.23974	2.63766
	3050	3.60488	3.9305	4.53901	5.02589	5.47865	6.34113	2.6806
	3100	3.66123	3.9944	4.6118	5.10727	5.56904	6.44311	2.72239
	3150	3.71679	4.05831	4.68458	5.18981	5.66061	6.54725	2.76384
	3200	3.77217	4.12163	4.75667	5.27103	5.75013	6.64865	2.80474
	3250	3.8273	4.18562	4.83001	5.353	5.84133	6.75094	2.84544
	3300	3.88259	4.24895	4.90204	5.43475	5.93164	6.85352	2.88634
	3350	3.93786	4.31132	4.97357	5.51535	6.02088	6.95382	2.92714
	3400	3.99261	4.37405	5.04546	5.59554	6.10987	7.05441	2.96831
	3450	4.04742	4.43713	5.11703	5.67607	6.19896	7.15609	3.00952
	3500	4.10298	4.50043	5.18923	5.75713	6.28889	7.25831	3.05079
	3550	4.15839	4.56343	5.26156	5.83766	6.37834	7.35994	3.09175
	3600	4.21372	4.62669	5.33348	5.91852	6.46846	7.46191	3.13338
	3650	4.26843	4.68897	5.40537	5.99811	6.55709	7.56211	3.17461
	3700	4.32297	4.7507	5.47634	6.07724	6.64587	7.66179	3.2163
	3750	4.37781	4.81255	5.54728	6.15667	6.73405	7.76139	3.25839
	3800	4.43299	4.87528	5.61868	6.23624	6.82335	7.86191	3.30029
	3850	4.48803	4.93761	5.69013	6.31616	6.91186	7.96241	3.34212
	3900	4.54395	5.00065	5.76193	6.39586	7.00061	8.0629	3.38398
	3950	4.59954	5.06366	5.83327	6.47637	7.08976	8.16423	3.4259
	4000	4.65532	5.12675	5.90527	6.55698	7.17917	8.26564	3.46667
	4050	4.71099	5.18986	5.97681	6.63705	7.2682	8.36615	3.50799
	4100	4.76609	5.25323	6.04873	6.71735	7.35731	8.46759	3.54793
	4150	4.82123	5.31566	6.12005	6.79728	7.4461	8.56828	3.58703
	4200	4.87648	5.37874	6.19164	6.87749	7.53471	8.66826	3.62613
	4250	4.93095	5.44174	6.26312	6.95688	7.62268	8.76838	3.66476
	4300	4.98561	5.5038	6.33347	7.03552	7.71026	8.86744	3.70269
	4350	5.04027	5.56582	6.40404	7.11425	7.79781	8.96689	3.74075
	4400	5.09432	5.62755	6.47273	7.1919	7.88401	9.0642	3.77803
	4450	5.14724	5.68752	6.54099	7.26777	7.96861	9.16025	3.81455
	4500	5.19928	5.74712	6.60848	7.34304	8.0525	9.25484	3.85085
	4550	5.25205	5.80732	6.67671	7.4188	8.13663	9.35011	3.88724
	4600	5.30453	5.86671	6.74384	7.49304	8.21951	9.44429	3.92308
	4650	5.35618	5.9255	6.81012	7.56686	8.3021	9.53795	3.95897
	4700	5.40769	5.98393	6.87614	7.64057	8.38355	9.62923	3.99419
	4750	5.45939	6.04187	6.94189	7.7139	8.46525	9.72193	4.02914
	4800	5.51106	6.1002	7.00748	7.7873	8.54601	9.81349	4.06393
	4850	5.56184	6.15809	7.07361	7.86029	8.62729	9.90476	4.09958
	4900	5.61206	6.2149	7.13762	7.93219	8.70709	9.99483	4.1347
	4950	5.66268	6.27202	7.20291	8.00395	8.78702	10.0853	4.16962
	5000	5.71185	6.32792	7.26592	8.07401	8.86533	10.1733	4.2046
	5050	5.76137	6.3838	7.32807	8.14433	8.94331	10.2615	4.23926
	5100	5.8109	6.43946	7.39231	8.21512	9.02228	10.3503	4.27385
	5150	5.86139	6.49684	7.45631	8.28668	9.10226	10.4399	4.30874
	5200	5.91201	6.55421	7.52074	8.35804	9.18222	10.5299	4.3434
	5250	5.96143	6.61054	7.58515	8.42956	9.26173	10.6195	4.37959
	5300	6.01206	6.6675	7.64913	8.5013	9.3414	10.7093	4.41557
	5350	6.06124	6.7233	7.71244	8.57163	9.42032	10.7976	4.45097
	5400	6.11108	6.77985	7.77679	8.64333	9.50035	10.8876	4.48695
	5450	6.16066	6.83669	7.8404	8.7145	9.57921	10.9771	4.52372
	5500	6.20976	6.89269	7.90307	8.78423	9.65684	11.0645	4.56135
	5550	6.2585	6.94833	7.96574	8.85408	9.73452	11.1513	4.59898
	5600	6.30662	7.00302	8.02771	8.92304	9.8115	11.2382	4.6355
	5650	6.35478	7.05807	8.09002	8.99308	9.88941	11.3256	4.67267
	5700	6.40394	7.11402	8.15298	9.06311	9.96746	11.414	4.70996
	5750	6.45365	7.17112	8.21698	9.13474	10.0474	11.5047	4.747
	5800	6.50369	7.22878	8.28168	9.20694	10.1281	11.5953	4.78469
	5850	6.55457	7.28742	8.34786	9.28078	10.2104	11.6879	4.82287
	5900	6.60499	7.34462	8.41279	9.35289	10.2909	11.7788	4.86074
	5950	6.65552	7.40271	8.47771	9.42512	10.3713	11.87	4.89889
	6000	6.70644	7.46047	8.54339	9.49829	10.453	11.962	4.93769
	6050	6.75668	7.51805	8.6079	9.57075	10.5336	12.053	4.97668
	6100	6.80653	7.57536	8.67327	9.64368	10.6152	12.1451	5.01561
	6150	6.85664	7.63324	8.73811	9.71671	10.6965	12.2365	5.05364
	6200	6.90669	7.69029	8.80223	9.78845	10.7766	12.3274	5.09225
	6250	6.95605	7.74682	8.8654	9.85957	10.8558	12.4168	5.131
	6300	7.00603	7.80358	8.92965	9.93125	10.9354	12.5065	5.16972
	6350	7.0555	7.86047	8.99343	10.0035	11.0156	12.5974	5.20836
	6400	7.10526	7.9174	9.05737	10.0756	11.0962	12.6889	5.24695
	6450	7.15477	7.97435	9.12174	10.1475	11.176	12.7787	5.28719
	6500	7.20431	8.03035	9.18498	10.219	11.2556	12.8682	5.32641
	6550	7.25125	8.08556	9.24661	10.2889	11.3335	12.9565	5.36495
	6600	7.2996	8.14063	9.30889	10.3584	11.4114	13.0444	5.40312
	6650	7.34715	8.19546	9.36982	10.4275	11.4885	13.132	5.44152
	6700	7.39397	8.24934	9.43037	10.4956	11.5647	13.2182	5.47967
	6750	7.44116	8.30305	9.4905	10.5644	11.6416	13.3056	5.51775
	6800	7.48903	8.35746	9.55134	10.6328	11.7185	13.3923	5.55543
	6850	7.53615	8.41188	9.61233	10.7017	11.7953	13.4797	5.59453
	6900	7.58356	8.46631	9.67233	10.7703	11.8724	13.5668	5.63383
	6950	7.63135	8.52064	9.73337	10.839	11.9491	13.6524	5.67315
	7000	7.67931	8.57547	9.79469	10.9088	12.0269	13.7407	5.71254
	7050	7.72706	8.63041	9.85625	10.978	12.1049	13.8285	5.75163
	7100	7.77573	8.68571	9.91823	11.0477	12.1835	13.9168	5.79131
	7150	7.82434	8.74126	9.98042	11.1181	12.2623	14.0052	5.83118
	7200	7.87307	8.79708	10.043	11.189	12.3414	14.0945	5.87121
	7250	7.9219	8.85303	10.1053	11.2594	12.4205	14.1838	5.91037
	7300	7.97114	8.90947	10.1684	11.3307	12.5002	14.2727	5.949
	7350	8.02022	8.96621	10.2314	11.4019	12.5797	14.3627	5.9884
	7400	8.06966	9.0224	10.2948	11.4733	12.6598	14.4528	6.02779
	7450	8.11787	9.07753	10.3566	11.5428	12.7378	14.5406	6.06756
	7500	8.16604	9.13278	10.4186	11.6131	12.8167	14.6289	6.1066
	7550	8.21398	9.18824	10.4809	11.6828	12.8953	14.717	6.14522
	7600	8.26192	9.24304	10.5428	11.7526	12.9731	14.8047	6.18343
	7650	8.31075	9.2984	10.6051	11.8224	13.0517	14.8933	6.22206
	7700	8.35995	9.3553	10.6694	11.8942	13.132	14.9836	6.26022
	7750	8.40855	9.41107	10.7321	11.9643	13.2107	15.0719	6.29845
	7800	8.45827	9.46798	10.7959	12.0366	13.2917	15.1631	6.33692
	7850	8.5084	9.52487	10.8598	12.108	13.3721	15.2529	6.37582
	7900	8.55852	9.58224	10.9239	12.1803	13.4531	15.3443	6.41475
	7950	8.60849	9.63953	10.9878	12.2525	13.5335	15.4343	6.45161
	8000	8.65776	9.69534	11.0507	12.323	13.6127	15.5233	6.48744
	8050	8.7062	9.75069	11.1133	12.3929	13.6908	15.6116	6.52375
	8100	8.75388	9.8054	11.1744	12.4617	13.7675	15.6981	6.56045
	8150	8.80152	9.85972	11.2355	12.5305	13.8445	15.7845	6.59687
	8200	8.84813	9.91346	11.2953	12.5976	13.9194	15.8699	6.63355
	8250	8.89321	9.96514	11.3535	12.6634	13.9928	15.952	6.66954
	8300	8.93926	10.0169	11.4115	12.729	14.066	16.0346	6.70642
	8350	8.98468	10.069	11.4697	12.7947	14.1393	16.1162	6.74208
	8400	9.02938	10.1199	11.5266	12.8591	14.2115	16.1971	6.77841
	8450	9.07392	10.1709	11.584	12.9239	14.2829	16.2778	6.81442
	8500	9.11988	10.2229	11.6426	12.99	14.3566	16.3601	6.84994
	8550	9.16562	10.2758	11.7012	13.0562	14.4306	16.4436	6.88481
	8600	9.21188	10.3283	11.7604	13.1222	14.5042	16.5265	6.91905
	8650	9.25678	10.3794	11.8179	13.1871	14.5766	16.608	6.95408
	8700	9.3004	10.4292	11.8746	13.2504	14.647	16.6879	6.99078
	8750	9.34445	10.4791	11.9308	13.3133	14.7173	16.7666	7.0275
	8800	9.38878	10.5299	11.9877	13.3769	14.7878	16.8457	7.06451
	8850	9.43217	10.5797	12.0441	13.4401	14.8578	16.9245	7.10122
	8900	9.47618	10.6304	12.101	13.5044	14.929	17.0042	7.13784
	8950	9.52171	10.6817	12.1591	13.5697	15.002	17.0863	7.17486
	9000	9.56696	10.7325	12.2162	13.6331	15.0726	17.1652	7.21195
	9050	9.61027	10.7822	12.2723	13.6961	15.1432	17.2443	7.24792
	9100	9.65456	10.8325	12.329	13.7588	15.2133	17.3232	7.28452
	9150	9.69756	10.8823	12.385	13.8217	15.2834	17.4023	7.32084
	9200	9.74089	10.9312	12.4403	13.8836	15.3528	17.4802	7.35713
	9250	9.7835	10.9797	12.4949	13.945	15.4215	17.5582	7.39375
	9300	9.82622	11.029	12.5504	14.0069	15.491	17.637	7.43042
	9350	9.86976	11.0783	12.6054	14.0692	15.5605	17.7149	7.46703
	9400	9.91103	11.1254	12.6589	14.1287	15.6272	17.7906	7.5046
	9450	9.95207	11.1728	12.7116	14.188	15.6938	17.8653	7.54289
	9500	9.99324	11.22	12.7647	14.248	15.7605	17.9406	7.58104
	9550	10.0329	11.2651	12.8157	14.3057	15.825	18.0124	7.61902
	9600	10.0732	11.311	12.8676	14.364	15.8896	18.0854	7.65759
	9650	10.1125	11.3559	12.9176	14.4211	15.9531	18.1575	7.69696
	9700	10.1514	11.4005	12.968	14.4774	16.0165	18.2287	7.73585
	9750	10.1897	11.4448	13.0176	14.5332	16.0795	18.2993	7.77589
	9800	10.2279	11.4889	13.0667	14.5886	16.1413	18.3691	7.81523
	9850	10.2666	11.5336	13.1166	14.645	16.2047	18.4401	7.85452
	9900	10.3054	11.5783	13.1667	14.7015	16.2677	18.51	7.89316
	9950	10.3441	11.6226	13.2165	14.7575	16.3302	18.5805	7.9322
	10000	10.3826	11.6672	13.2661	14.8138	16.3931	18.6507	7.97058
	10050	10.4221	11.7118	13.3172	14.8706	16.4566	18.7218	8.0082
	10100	10.461	11.7567	13.3677	14.9276	16.5202	18.7933	8.04611
	10150	10.5007	11.8027	13.4198	14.9856	16.5852	18.8653	8.0844
	10200	10.5413	11.8485	13.4715	15.0442	16.6507	18.9385	8.12263
	10250	10.5803	11.8939	13.5222	15.1014	16.7144	19.0101	8.1609
	10300	10.6204	11.9399	13.5745	15.1598	16.7793	19.0832	8.19851
	10350	10.6603	11.9854	13.6257	15.2172	16.8435	19.1549	8.23572
	10400	10.6999	12.0311	13.6775	15.2754	16.9086	19.2272	8.27424
	10450	10.7395	12.0775	13.7289	15.3335	16.9734	19.2993	8.31269
	10500	10.7795	12.1235	13.7809	15.3909	17.0372	19.3712	8.35045
	10550	10.8198	12.1701	13.8334	15.4492	17.1021	19.4434	8.3884
	10600	10.8616	12.2177	13.8869	15.5087	17.169	19.5184	8.42589
	10650	10.9041	12.2671	13.9422	15.5701	17.2375	19.5952	8.46383
	10700	10.9468	12.3167	13.9981	15.6328	17.3073	19.673	8.50222
	10750	10.9903	12.3667	14.0548	15.6955	17.3773	19.7513	8.5412
	10800	11.0353	12.4182	14.1116	15.7597	17.4488	19.8313	8.58006
	10850	11.0802	12.4701	14.1709	15.8254	17.5215	19.9123	8.61903
	10900	11.1259	12.5216	14.2287	15.8902	17.5935	19.9935	8.65753
	10950	11.1707	12.5728	14.2869	15.9546	17.6656	20.0742	8.69492
	11000	11.2159	12.6248	14.3456	16.0199	17.7383	20.1562	8.73209
	11050	11.2611	12.6767	14.4048	16.0857	17.8116	20.2385	8.76884
	11100	11.3068	12.7285	14.4631	16.151	17.8837	20.3191	8.80578
	11150	11.3522	12.7797	14.5209	16.2157	17.9553	20.3987	8.8422
	11200	11.3974	12.831	14.5789	16.2798	18.0269	20.4793	8.87786
	11250	11.4423	12.8825	14.6371	16.3449	18.0995	20.56	8.91467
	11300	11.4862	12.9328	14.6936	16.4076	18.1697	20.6383	8.95107
	11350	11.5302	12.9828	14.7503	16.4706	18.2395	20.7164	8.98715
	11400	11.574	13.0331	14.8062	16.5332	18.3093	20.7949	9.02374
	11450	11.618	13.0829	14.8625	16.5958	18.3794	20.8738	9.06057
	11500	11.6614	13.1329	14.9184	16.6579	18.4487	20.9517	9.09798
	11550	11.7053	13.1825	14.9747	16.7201	18.5181	21.0294	9.13591
	11600	11.7492	13.2316	15.0304	16.7816	18.5871	21.1072	9.17301
	11650	11.7935	13.2818	15.0866	16.8443	18.6571	21.1855	9.20882
	11700	11.8374	13.3314	15.1432	16.9069	18.7265	21.2637	9.24479
	11750	11.8818	13.3814	15.1994	16.9698	18.7967	21.3425	9.28104
	11800	11.9251	13.4307	15.2554	17.032	18.866	21.4202	9.3172
	11850	11.9701	13.4815	15.3124	17.0959	18.9374	21.5002	9.35299
	11900	12.014	13.5312	15.3684	17.1588	19.0074	21.5782	9.38923
	11950	12.058	13.5805	15.4243	17.2216	19.078	21.6573	9.42422
	12000	12.1029	13.6318	15.4815	17.2855	19.1493	21.7371	9.45893
	12050	12.149	13.6829	15.54	17.3503	19.2216	21.8185	9.49414
	12100	12.1949	13.7349	15.5982	17.416	19.2948	21.8999	9.52966
	12150	12.2407	13.7862	15.6566	17.4811	19.3677	21.9818	9.56495
	12200	12.287	13.8378	15.7152	17.5467	19.4405	22.0636	9.59979
	12250	12.3328	13.8892	15.774	17.612	19.5133	22.145	9.63389
	12300	12.3789	13.9409	15.8328	17.6783	19.587	22.2269	9.66767
	12350	12.4254	13.9935	15.8919	17.7448	19.6611	22.3094	9.70238
	12400	12.4718	14.046	15.9518	17.8116	19.7353	22.3927	9.73736
	12450	12.5195	14.0996	16.0124	17.8796	19.8109	22.4775	9.77237
	12500	12.5678	14.1534	16.0734	17.9479	19.8868	22.5622	9.80794
	12550	12.6158	14.2071	16.1347	18.016	19.9627	22.6475	9.8431
	12600	12.6632	14.2602	16.1951	18.0833	20.0373	22.7313	9.87763
	12650	12.7099	14.3129	16.2549	18.1504	20.1122	22.815	9.91028
	12700	12.7573	14.3666	16.315	18.2182	20.1875	22.8988	9.94273
	12750	12.8049	14.4198	16.3755	18.2868	20.2636	22.9845	9.97476
	12800	12.853	14.4736	16.437	18.3556	20.3403	23.0706	10.0066
	12850	12.9003	14.5277	16.4981	18.4245	20.417	23.1567	10.0377
	12900	12.9484	14.5818	16.5598	18.4939	20.4941	23.2434	10.0694
	12950	12.9958	14.635	16.6201	18.562	20.5702	23.3288	10.1009
	13000	13.0427	14.6881	16.6806	18.6303	20.6462	23.4133	10.1316
	13050	13.0898	14.7413	16.7401	18.6979	20.7219	23.4982	10.1627
	13100	13.1377	14.7952	16.8016	18.7668	20.7983	23.583	10.195
	13150	13.1853	14.8487	16.8621	18.8349	20.8742	23.6675	10.227
	13200	13.2324	14.9013	16.9221	18.9024	20.949	23.7512	10.2598
	13250	13.2804	14.9554	16.9836	18.9713	21.0257	23.8366	10.2915
	13300	13.3284	15.0093	17.0445	19.0405	21.1027	23.9231	10.323
	13350	13.3758	15.0631	17.1058	19.1097	21.1788	24.0078	10.355
	13400	13.4235	15.1167	17.1673	19.179	21.2559	24.0932	10.3867
	13450	13.4709	15.1704	17.2282	19.2479	21.3325	24.1791	10.4186
	13500	13.5179	15.2236	17.2887	19.316	21.4078	24.2635	10.4507
	13550	13.5644	15.2761	17.3483	19.3835	21.4829	24.347	10.4824
	13600	13.6123	15.329	17.409	19.4518	21.5587	24.4307	10.5142
	13650	13.6596	15.382	17.4698	19.5204	21.6348	24.5163	10.5462
	13700	13.7065	15.4347	17.5299	19.5875	21.7101	24.6003	10.5779
	13750	13.7538	15.4882	17.591	19.6564	21.7864	24.6855	10.6104
	13800	13.8012	15.5414	17.6517	19.7249	21.8621	24.7704	10.6428
	13850	13.8484	15.5943	17.7115	19.7929	21.9378	24.8548	10.6752
	13900	13.8958	15.6484	17.7732	19.8624	22.0143	24.9408	10.7068
	13950	13.9427	15.7017	17.834	19.9304	22.0905	25.0255	10.7376
	14000	13.9899	15.7551	17.8945	19.9991	22.1665	25.1104	10.7686
	14050	14.037	15.8077	17.9542	20.0666	22.2413	25.1938	10.7985
	14100	14.0839	15.8607	18.0144	20.1344	22.3165	25.2776	10.8289
	14150	14.1311	15.9138	18.0756	20.2034	22.3925	25.363	10.8592
	14200	14.1797	15.968	18.1367	20.2723	22.4692	25.4488	10.8889
	14250	14.228	16.0225	18.199	20.3424	22.5467	25.5351	10.919
	14300	14.2767	16.0773	18.262	20.4133	22.6258	25.6236	10.9487
	14350	14.3268	16.1331	18.3263	20.4852	22.7052	25.7123	10.9775
	14400	14.3762	16.1886	18.3896	20.5564	22.7841	25.7998	11.0064
	14450	14.4246	16.2431	18.4527	20.6264	22.8614	25.8859	11.0357
	14500	14.4738	16.2981	18.5154	20.6969	22.939	25.9725	11.0655
	14550	14.5215	16.3519	18.5767	20.7657	23.015	26.0572	11.0949
	14600	14.5701	16.4062	18.639	20.8354	23.0917	26.1426	11.1248
	14650	14.6183	16.459	18.6993	20.903	23.1667	26.2258	11.1537
	14700	14.6653	16.5124	18.7603	20.9712	23.242	26.3099	11.1837
	14750	14.7125	16.5652	18.8209	21.0389	23.3167	26.3937	11.2123
	14800	14.7593	16.6182	18.8816	21.1065	23.3917	26.4782	11.2403
	14850	14.8068	16.6715	18.9423	21.1744	23.467	26.5622	11.2683
	14900	14.8531	16.7243	19.0018	21.2415	23.5409	26.6449	11.2965
	14950	14.9001	16.7773	19.0623	21.3089	23.6152	26.7282	11.3246
	15000	14.9476	16.8305	19.1229	21.3772	23.6907	26.8131	11.3527
	15050	14.9954	16.8841	19.1842	21.4456	23.7665	26.8982	11.3814
	15100	15.0429	16.9383	19.2461	21.5149	23.8428	26.9836	11.4107
	15150	15.0907	16.9923	19.3074	21.5834	23.9186	27.0684	11.4403
	15200	15.1382	17.0467	19.3689	21.6522	23.9947	27.1533	11.47
	15250	15.186	17.1009	19.4313	21.7217	24.0706	27.2387	11.4996
	15300	15.2334	17.1546	19.4921	21.79	24.1463	27.3236	11.5291
	15350	15.2808	17.2086	19.5538	21.859	24.2222	27.4089	11.5589
	15400	15.3292	17.2632	19.616	21.9284	24.2991	27.4953	11.5883
	15450	15.3768	17.3172	19.6773	21.9975	24.3751	27.581	11.6177
	15500	15.4256	17.3721	19.7401	22.068	24.4527	27.6681	11.6477
	15550	15.4743	17.4276	19.8036	22.1393	24.5313	27.7561	11.6775
	15600	15.5242	17.4844	19.8679	22.2117	24.6112	27.8459	11.7084
	15650	15.5739	17.5408	19.9321	22.2827	24.6903	27.934	11.7391
	15700	15.6232	17.5974	19.9958	22.3545	24.7697	28.0231	11.7702
	15750	15.6741	17.6548	20.0611	22.4278	24.8501	28.1133	11.8008
	15800	15.7239	17.7112	20.1254	22.4994	24.9302	28.2029	11.8314
	15850	15.7725	17.767	20.1887	22.57	25.0079	28.2904	11.8632
	15900	15.8216	17.8227	20.2525	22.641	25.086	28.3782	11.8953
	15950	15.8715	17.8789	20.3163	22.7124	25.1651	28.4667	11.9275
	16000	15.9218	17.9356	20.3806	22.7842	25.2446	28.5558	11.9594
	16050	15.9717	17.9925	20.4451	22.8568	25.325	28.6455	11.9917
	16100	16.0214	18.0489	20.5098	22.9296	25.4054	28.7359	12.0228
	16150	16.071	18.1053	20.5746	23.0023	25.486	28.8262	12.0538
	16200	16.121	18.1626	20.6394	23.0752	25.5667	28.9172	12.0851
	16250	16.1715	18.2198	20.7048	23.1489	25.6483	29.009	12.1156
	16300	16.2225	18.2773	20.7707	23.2222	25.7293	29.0999	12.1451
	16350	16.2743	18.3364	20.838	23.298	25.8129	29.1934	12.1744
	16400	16.3273	18.3964	20.9061	23.3745	25.8976	29.2888	12.2035
	16450	16.3796	18.4564	20.9745	23.4515	25.9828	29.3846	12.2325
	16500	16.4336	18.5172	21.0435	23.5292	26.0689	29.4812	12.2614
	16550	16.4876	18.5787	21.1133	23.6075	26.1557	29.5787	12.289
	16600	16.5405	18.639	21.1825	23.6854	26.2416	29.6744	12.3168
	16650	16.5947	18.7006	21.2525	23.764	26.3289	29.772	12.3453
	16700	16.6482	18.7616	21.3223	23.8419	26.4154	29.8692	12.3733
	16750	16.703	18.8238	21.3927	23.9214	26.5032	29.9679	12.4016
	16800	16.7571	18.8854	21.4625	23.9997	26.5903	30.0648	12.4302
	16850	16.8107	18.9467	21.5322	24.0774	26.6767	30.1618	12.4588
	16900	16.8646	19.0083	21.6024	24.1557	26.7639	30.2592	12.4878
	16950	16.9199	19.0713	21.6742	24.2359	26.8532	30.3584	12.5172
	17000	16.9757	19.135	21.7462	24.3165	26.9426	30.4583	12.5468
	17050	17.0317	19.1989	21.8188	24.398	27.0329	30.5591	12.5762
	17100	17.087	19.2623	21.8903	24.4789	27.1231	30.6599	12.6052
	17150	17.1432	19.3254	21.9627	24.5593	27.2128	30.7608	12.6337
	17200	17.1996	19.3901	22.0359	24.6412	27.3041	30.8625	12.6624
	17250	17.2569	19.4545	22.109	24.7239	27.3956	30.9653	12.6892
	17300	17.3135	19.5195	22.1828	24.8062	27.4877	31.068	12.7173
	17350	17.3708	19.5843	22.2569	24.889	27.5792	31.1701	12.7456
	17400	17.4271	19.6488	22.3302	24.9708	27.6704	31.2711	12.7732
	17450	17.4843	19.7137	22.4035	25.0533	27.7622	31.3733	12.801
	17500	17.5419	19.7796	22.4782	25.1368	27.855	31.4768	12.8292
	17550	17.5988	19.8445	22.5526	25.2199	27.9476	31.5799	12.8564
	17600	17.6561	19.9106	22.6272	25.3036	28.0409	31.683	12.8837
	17650	17.7148	19.9771	22.7028	25.3883	28.1351	31.788	12.9106
	17700	17.7738	20.0448	22.7797	25.4749	28.2311	31.8953	12.9371
	17750	17.8331	20.1123	22.8564	25.5605	28.3266	32.0018	12.9637
	17800	17.8929	20.181	22.9345	25.6477	28.4236	32.11	12.9901
	17850	17.9524	20.2493	23.0112	25.7347	28.5202	32.2176	13.016
	17900	18.0127	20.3179	23.0893	25.8222	28.6173	32.326	13.0426
	17950	18.0728	20.3866	23.1673	25.9103	28.7146	32.4345	13.0689
	18000	18.133	20.456	23.246	25.9983	28.8131	32.5433	13.0959
	18050	18.1946	20.526	23.325	26.0875	28.9123	32.6538	13.1231
	18100	18.2559	20.596	23.404	26.1766	29.0116	32.7645	13.1498
	18150	18.3186	20.6669	23.4845	26.2673	29.1125	32.8768	13.1769
	18200	18.3819	20.7397	23.5667	26.3597	29.2153	32.9915	13.2051
	18250	18.4449	20.8116	23.6485	26.4514	29.3175	33.1057	13.2332
	18300	18.5075	20.8825	23.7284	26.5417	29.4182	33.218	13.2622
	18350	18.5689	20.9529	23.8081	26.6318	29.5186	33.3303	13.2917
	18400	18.6318	21.0248	23.889	26.7233	29.6203	33.4438	13.3218
	18450	18.6951	21.0971	23.9713	26.8161	29.7233	33.5583	13.3526
	18500	18.7576	21.1691	24.0531	26.9087	29.8266	33.6728	13.384
	18550	18.8212	21.2416	24.1358	27.0016	29.9293	33.7872	13.4149
	18600	18.8842	21.3136	24.2172	27.0936	30.0319	33.9013	13.4465
	18650	18.9474	21.3858	24.2998	27.1866	30.1355	34.0173	13.4786
	18700	19.0108	21.4584	24.3819	27.2796	30.2389	34.1322	13.5113
	18750	19.0742	21.531	24.4644	27.3729	30.3427	34.248	13.5443
	18800	19.1368	21.6028	24.5459	27.465	30.4457	34.3621	13.5781
	18850	19.1997	21.6746	24.6272	27.557	30.5484	34.4769	13.611
	18900	19.2624	21.7461	24.7087	27.6489	30.6509	34.5911	13.6435
	18950	19.3245	21.8176	24.7899	27.7402	30.7531	34.7045	13.6752
	19000	19.3866	21.8883	24.8697	27.8308	30.8539	34.8171	13.7059
	19050	19.4485	21.9594	24.9503	27.9217	30.9553	34.9298	13.7371
	19100	19.5107	22.0298	25.0302	28.0119	31.0564	35.0421	13.7684
	19150	19.572	22.1009	25.1105	28.1029	31.1573	35.1544	13.7995
	19200	19.6339	22.1711	25.1912	28.1934	31.258	35.2666	13.8311
	19250	19.6959	22.2415	25.2712	28.2843	31.3588	35.3794	13.8621
	19300	19.7574	22.3123	25.3512	28.375	31.46	35.4919	13.8933
	19350	19.8192	22.3824	25.4309	28.4651	31.5605	35.6037	13.925
	19400	19.8812	22.4528	25.511	28.5561	31.6622	35.7167	13.9566
	19450	19.9433	22.5232	25.5914	28.6462	31.7627	35.8282	13.9882
	19500	20.006	22.5953	25.6731	28.7386	31.8653	35.9423	14.0197
	19550	20.0682	22.6658	25.7537	28.8295	31.9667	36.0553	14.051
	19600	20.1292	22.7351	25.8327	28.9187	32.0661	36.1658	14.0817
	19650	20.19	22.8042	25.9113	29.0077	32.1652	36.276	14.1112
	19700	20.251	22.8737	25.99	29.0965	32.264	36.3854	14.1401
	19750	20.3113	22.9426	26.0678	29.1845	32.3625	36.4954	14.1689
	19800	20.3712	23.0108	26.146	29.2725	32.4608	36.6048	14.1977
	19850	20.4307	23.0789	26.2237	29.3603	32.5584	36.7137	14.2263
	19900	20.4893	23.1466	26.3001	29.4474	32.6551	36.8214	14.2545
	19950	20.5483	23.2131	26.3766	29.5338	32.7518	36.9289	14.2829
	20000	20.607	23.2803	26.4526	29.6206	32.8485	37.0363	14.311
	20050	20.6659	23.3467	26.5281	29.7061	32.9439	37.1423	14.3398
	20100	20.7245	23.4129	26.6035	29.7913	33.0393	37.2482	14.3689
	20150	20.7819	23.4785	26.6778	29.8759	33.1331	37.3528	14.3977
	20200	20.8396	23.5435	26.7519	29.9602	33.2272	37.457	14.4265
	20250	20.8973	23.6089	26.8262	30.0441	33.3211	37.5607	14.4554
	20300	20.9559	23.6755	26.9022	30.1304	33.4167	37.6673	14.4844
	20350	21.0149	23.7421	26.9783	30.2164	33.513	37.7743	14.5133
	20400	21.0744	23.8092	27.0546	30.3027	33.6087	37.8807	14.5415
	20450	21.1331	23.8749	27.1299	30.3878	33.7034	37.9858	14.5695
	20500	21.1919	23.9413	27.2055	30.4732	33.7981	38.0905	14.5975
	20550	21.2503	24.007	27.2805	30.5583	33.8928	38.1954	14.6265
	20600	21.3084	24.0729	27.3553	30.6426	33.9871	38.3004	14.6555
	20650	21.3673	24.1393	27.4318	30.7293	34.0832	38.4068	14.6852
	20700	21.4263	24.206	27.5078	30.815	34.1786	38.5125	14.7143
	20750	21.4843	24.272	27.5828	30.8998	34.2737	38.618	14.7434
	20800	21.544	24.3395	27.6598	30.9869	34.3705	38.7255	14.7724
	20850	21.6026	24.4061	27.7355	31.0723	34.4662	38.8314	14.8018
	20900	21.6607	24.472	27.8107	31.1575	34.5608	38.9364	14.8305
	20950	21.7188	24.5381	27.8863	31.2425	34.6558	39.0417	14.8586
	21000	21.7775	24.6039	27.9611	31.3275	34.75	39.1465	14.8867
	21050	21.8355	24.6693	28.0361	31.4116	34.844	39.2509	14.9139
	21100	21.8937	24.7358	28.1113	31.4972	34.9395	39.3563	14.9418
	21150	21.9518	24.8013	28.1873	31.5826	35.0344	39.462	14.9703
	21200	22.0109	24.868	28.2628	31.6685	35.1306	39.5688	14.9978
	21250	22.0703	24.9355	28.3401	31.7561	35.228	39.6769	15.0248
	21300	22.1314	25.0043	28.4178	31.8448	35.3269	39.7868	15.0518
	21350	22.1922	25.074	28.4971	31.9344	35.4265	39.8974	15.0781
	21400	22.2539	25.1433	28.5766	32.0242	35.5267	40.0089	15.1037
	21450	22.3157	25.2128	28.6558	32.1142	35.6269	40.12	15.129
	21500	22.3784	25.2838	28.7359	32.2054	35.7288	40.233	15.1531
	21550	22.4407	25.3545	28.8161	32.2963	35.8307	40.346	15.1776
	21600	22.5039	25.4255	28.8966	32.3876	35.9324	40.4589	15.2016
	21650	22.566	25.4959	28.9757	32.4777	36.0331	40.57	15.2265
	21700	22.6275	25.5655	29.0546	32.5671	36.1331	40.6808	15.2513
	21750	22.6898	25.6359	29.1348	32.6575	36.2345	40.7931	15.2756
	21800	22.7521	25.7069	29.2151	32.7479	36.336	40.9057	15.301
	21850	22.8148	25.7781	29.2955	32.8391	36.4372	41.0178	15.3253
	21900	22.8772	25.8489	29.3759	32.9298	36.5389	41.1305	15.3498
	21950	22.939	25.9194	29.4554	33.02	36.6399	41.2428	15.3743
	22000	23.0017	25.9903	29.5357	33.1115	36.7419	41.3564	15.3986
	22050	23.0644	26.0619	29.6168	33.2034	36.8447	41.4709	15.4224
	22100	23.1275	26.1335	29.6978	33.2953	36.9468	41.5847	15.446
	22150	23.1902	26.2044	29.7781	33.3863	37.0484	41.6976	15.4701
	22200	23.2532	26.2756	29.8588	33.4771	37.1499	41.81	15.4933
	22250	23.3153	26.3465	29.939	33.5678	37.2508	41.9224	15.5171
	22300	23.3781	26.4169	30.0187	33.6578	37.3511	42.034	15.5407
	22350	23.4406	26.4875	30.0984	33.7481	37.4515	42.1455	15.5639
	22400	23.5036	26.5583	30.1787	33.8385	37.5527	42.2579	15.5875
	22450	23.5667	26.6295	30.2596	33.9296	37.6544	42.3706	15.6107
	22500	23.63	26.7011	30.3409	34.0212	37.7568	42.4845	15.6336
	22550	23.6931	26.7727	30.4219	34.1129	37.8595	42.5981	15.6561
	22600	23.7563	26.844	30.5026	34.2043	37.9613	42.7112	15.6786
	22650	23.8199	26.9156	30.5847	34.2968	38.0646	42.8256	15.7018
	22700	23.8836	26.9876	30.6663	34.3893	38.1675	42.9394	15.7257
	22750	23.9472	27.0602	30.7489	34.4826	38.2714	43.0546	15.7497
	22800	24.0114	27.1328	30.8318	34.5761	38.3754	43.1696	15.7741
	22850	24.0751	27.2046	30.9136	34.6686	38.4788	43.2839	15.798
	22900	24.1386	27.2761	30.9951	34.7612	38.5815	43.3978	15.8204
	22950	24.2019	27.3475	31.0763	34.8533	38.6837	43.5113	15.8435
	23000	24.264	27.4182	31.1562	34.9442	38.7855	43.6242	15.8674
	23050	24.3265	27.4886	31.2367	35.0358	38.8867	43.7373	15.8902
	23100	24.3874	27.5574	31.3152	35.1251	38.9864	43.848	15.9129
	23150	24.4493	27.6269	31.3943	35.2153	39.0862	43.9587	15.9355
	23200	24.5104	27.6957	31.4723	35.3046	39.1854	44.0696	15.9572
	23250	24.5707	27.7642	31.5502	35.3935	39.2839	44.1792	15.9787
	23300	24.6313	27.8323	31.6278	35.4812	39.3815	44.2874	15.9997
	23350	24.691	27.8998	31.7045	35.5686	39.478	44.395	16.0196
	23400	24.751	27.9677	31.7817	35.6565	39.5757	44.5037	16.0393
	23450	24.8105	28.0355	31.8589	35.7444	39.6731	44.6119	16.0589
	23500	24.8705	28.1032	31.9356	35.8319	39.7703	44.7199	16.0796
	23550	24.9293	28.1701	32.0121	35.9184	39.8665	44.8268	16.1007
	23600	24.9881	28.237	32.0885	36.0057	39.9631	44.9342	16.121
	23650	25.0463	28.3033	32.1637	36.0913	40.0579	45.0397	16.1413
	23700	25.1044	28.3693	32.2384	36.1774	40.1532	45.146	16.1625
	23750	25.1628	28.4354	32.3137	36.2635	40.2488	45.2519	16.1831
	23800	25.2206	28.5019	32.3888	36.349	40.3436	45.3576	16.2038
	23850	25.2788	28.5676	32.464	36.4344	40.4379	45.4628	16.2245
	23900	25.3368	28.6339	32.539	36.52	40.5328	45.5684	16.2457
	23950	25.3944	28.6993	32.6137	36.605	40.6266	45.6729	16.2671
	24000	25.4516	28.7643	32.6884	36.6894	40.7205	45.7769	16.2889
	24050	25.509	28.8295	32.7623	36.7738	40.8143	45.8811	16.3106
	24100	25.5671	28.895	32.8371	36.8591	40.9085	45.9857	16.3315
	24150	25.6245	28.9612	32.9119	36.9445	41.0031	46.0903	16.3522
	24200	25.6816	29.0252	32.9858	37.0279	41.0954	46.1932	16.3728
	24250	25.7377	29.0891	33.0588	37.1107	41.187	46.2952	16.3928
	24300	25.7943	29.1544	33.1331	37.1943	41.2801	46.3993	16.4122
	24350	25.8514	29.2187	33.2062	37.2775	41.3722	46.5018	16.4323
	24400	25.9088	29.2846	33.281	37.3623	41.4662	46.6062	16.4521
	24450	25.967	29.3506	33.3565	37.4482	41.5614	46.7121	16.4723
	24500	26.0245	29.4162	33.4317	37.5335	41.6555	46.8175	16.4918
	24550	26.0826	29.4821	33.5065	37.6181	41.7493	46.9218	16.5107
	24600	26.1406	29.5479	33.5809	37.7026	41.8427	47.0256	16.5309
	24650	26.198	29.613	33.656	37.7869	41.936	47.1293	16.5507
	24700	26.2552	29.6778	33.7296	37.8702	42.0287	47.2321	16.5698
	24750	26.3117	29.7426	33.8039	37.9537	42.121	47.3349	16.5883
	24800	26.3686	29.8078	33.878	38.0375	42.2132	47.4376	16.6068
	24850	26.4253	29.8727	33.9524	38.1208	42.3059	47.5406	16.6258
	24900	26.4822	29.937	34.0256	38.2031	42.3967	47.6416	16.645
	24950	26.5369	29.9996	34.0969	38.2828	42.4852	47.7399	16.6642
	25000	26.5925	30.0621	34.1687	38.3631	42.574	47.8381	16.6825
	25050	26.6482	30.1251	34.2402	38.4432	42.6626	47.9368	16.7014
	25100	26.7028	30.1869	34.3106	38.5222	42.7501	48.034	16.7195
	25150	26.7568	30.2481	34.3807	38.6009	42.8377	48.1303	16.7374
	25200	26.8115	30.3098	34.4514	38.6799	42.9254	48.2281	16.7552
	25250	26.8662	30.3712	34.5216	38.7585	43.0124	48.3239	16.7734
	25300	26.9198	30.4319	34.5921	38.8368	43.0992	48.4201	16.7919
	25350	26.9726	30.4919	34.6601	38.9138	43.1847	48.5152	16.8114
	25400	27.0257	30.5518	34.7284	38.9904	43.2694	48.6099	16.8314
	25450	27.0791	30.6126	34.797	39.0678	43.3555	48.7051	16.8521
	25500	27.1317	30.6725	34.8655	39.1444	43.4404	48.7994	16.874
	25550	27.1833	30.7312	34.9322	39.2195	43.5244	48.8923	16.8962
	25600	27.2348	30.789	34.9989	39.2944	43.6077	48.9841	16.9186
	25650	27.288	30.8487	35.0665	39.3703	43.6927	49.0782	16.9405
	25700	27.3394	30.9076	35.1336	39.4455	43.7767	49.1712	16.9632
	25750	27.3909	30.9664	35.2001	39.5201	43.86	49.2626	16.986
	25800	27.4431	31.0257	35.2675	39.5959	43.9443	49.3557	17.0095
	25850	27.4956	31.0847	35.3354	39.6718	44.0286	49.449	17.033
	25900	27.5482	31.1444	35.4031	39.7476	44.1129	49.5427	17.0561
	25950	27.6003	31.2039	35.471	39.8242	44.1979	49.6371	17.0787
	26000	27.6534	31.2634	35.5383	39.9005	44.2829	49.7304	17.1013
	26050	27.7069	31.3239	35.6077	39.9786	44.3692	49.826	17.1244
	26100	27.7606	31.3854	35.6776	40.0573	44.4572	49.9233	17.1485
	26150	27.814	31.4455	35.7458	40.1344	44.5433	50.0185	17.1716
	26200	27.8658	31.5046	35.813	40.2101	44.6273	50.1115	17.1956
	26250	27.9186	31.5639	35.8804	40.2862	44.712	50.2052	17.2203
	26300	27.9716	31.6244	35.9489	40.3636	44.7982	50.3006	17.2446
	26350	28.0244	31.6844	36.0177	40.4412	44.8846	50.3961	17.2693
	26400	28.0772	31.7442	36.0864	40.5186	44.9705	50.4909	17.2943
	26450	28.1294	31.8037	36.1533	40.5945	45.0549	50.5845	17.3201
	26500	28.1813	31.8622	36.22	40.67	45.139	50.6772	17.3453
	26550	28.2317	31.9198	36.2861	40.7439	45.2212	50.768	17.3709
	26600	28.2817	31.9766	36.3514	40.8176	45.3033	50.8586	17.396
	26650	28.3316	32.0336	36.4165	40.8912	45.3854	50.9488	17.4217
	26700	28.3808	32.0903	36.481	40.9644	45.4661	51.0387	17.4474
	26750	28.4298	32.146	36.5448	41.0357	45.546	51.1266	17.4724
	26800	28.4801	32.2027	36.6105	41.109	45.6272	51.2162	17.4973
	26850	28.5301	32.2599	36.6752	41.1818	45.7083	51.3057	17.5226
	26900	28.5794	32.316	36.7392	41.2545	45.7888	51.3944	17.5481
	26950	28.6297	32.3731	36.8043	41.3278	45.8706	51.4851	17.5741
	27000	28.6791	32.4298	36.8687	41.4005	45.9514	51.5746	17.6
	27050	28.7297	32.4872	36.9343	41.4748	46.0337	51.6658	17.6254
	27100	28.7808	32.5457	37.0008	41.5495	46.1172	51.7583	17.6507
	27150	28.8313	32.6038	37.0662	41.6238	46.1996	51.8492	17.6771
	27200	28.881	32.6607	37.1309	41.6964	46.2807	51.9395	17.7037
	27250	28.931	32.7176	37.1956	41.7699	46.3625	52.0303	17.7311
	27300	28.9812	32.7747	37.2612	41.8433	46.4437	52.1204	17.7595
	27350	29.0327	32.8329	37.3269	41.9184	46.5273	52.2129	17.7868
	27400	29.084	32.8913	37.3935	41.9937	46.6111	52.3052	17.8147
	27450	29.136	32.9506	37.4608	42.0699	46.696	52.3989	17.8421
	27500	29.1884	33.01	37.5286	42.1468	46.7809	52.4934	17.8699
	27550	29.2398	33.0693	37.5956	42.222	46.8648	52.5859	17.8982
	27600	29.2917	33.1275	37.6621	42.2972	46.9489	52.6788	17.9262
	27650	29.3425	33.1853	37.7275	42.3711	47.0312	52.7692	17.954
	27700	29.3944	33.2442	37.7951	42.4465	47.1151	52.8622	17.9819
	27750	29.4455	33.3027	37.8621	42.5224	47.1998	52.956	18.0103
	27800	29.4973	33.3616	37.9293	42.5976	47.2842	53.0491	18.0384
	27850	29.5483	33.4194	37.9953	42.6721	47.3673	53.1406	18.0652
	27900	29.5993	33.4769	38.0611	42.7462	47.4499	53.2322	18.0928
	27950	29.6515	33.5363	38.1288	42.822	47.5344	53.3259	18.121
	28000	29.704	33.5963	38.197	42.8987	47.62	53.4209	18.1509
	28050	29.7581	33.6571	38.2666	42.977	47.7073	53.5173	18.1814
	28100	29.8106	33.7171	38.3355	43.0537	47.7936	53.6129	18.2117
	28150	29.8635	33.7768	38.4029	43.1304	47.8786	53.707	18.2424
	28200	29.9156	33.8363	38.471	43.2073	47.9645	53.8023	18.2734
	28250	29.9693	33.8974	38.5402	43.2853	48.051	53.8986	18.3037
	28300	30.0227	33.9579	38.6091	43.3632	48.1383	53.9956	18.3353
	28350	30.0765	34.0187	38.6784	43.4422	48.2262	54.0931	18.3665
	28400	30.1309	34.081	38.7492	43.5229	48.316	54.1925	18.3977
	28450	30.1856	34.143	38.8197	43.6025	48.4047	54.2906	18.4289
	28500	30.2396	34.2044	38.8892	43.6818	48.493	54.3886	18.4599
	28550	30.293	34.2648	38.9584	43.7604	48.5804	54.4858	18.4895
	28600	30.346	34.3245	39.0267	43.8379	48.667	54.5818	18.5195
	28650	30.3985	34.3844	39.0948	43.9153	48.7532	54.6775	18.5493
	28700	30.4512	34.4438	39.1621	43.9913	48.8382	54.7718	18.579
	28750	30.5031	34.5026	39.2288	44.0678	48.9234	54.8661	18.6072
	28800	30.5557	34.5626	39.2968	44.1451	49.0094	54.9608	18.6359
	28850	30.6084	34.6215	39.3646	44.2217	49.0952	55.0559	18.6653
	28900	30.6622	34.682	39.4329	44.2991	49.1817	55.1509	18.6943
	28950	30.7169	34.7437	39.5034	44.3782	49.2702	55.2487	18.724
	29000	30.7725	34.8064	39.5747	44.459	49.3605	55.3485	18.7544
	29050	30.829	34.8687	39.646	44.54	49.4511	55.4487	18.7843
	29100	30.8854	34.9321	39.718	44.6215	49.5423	55.5493	18.8138
	29150	30.9413	34.9942	39.7891	44.7025	49.6327	55.6489	18.8438
	29200	30.9964	35.056	39.8595	44.7822	49.7217	55.7469	18.8739
	29250	31.051	35.1172	39.9294	44.861	49.8096	55.844	18.9039
	29300	31.1063	35.1789	39.9993	44.9403	49.8985	55.942	18.933
	29350	31.1612	35.2404	40.07	45.0198	49.9877	56.0402	18.9616
	29400	31.2148	35.3004	40.1388	45.0977	50.0743	56.1361	18.9901
	29450	31.2679	35.3596	40.2065	45.1742	50.1599	56.2299	19.0186
	29500	31.3211	35.4193	40.2744	45.2511	50.2459	56.3251	19.0467
	29550	31.375	35.4799	40.3433	45.3291	50.3332	56.4211	19.0736
	29600	31.4276	35.5395	40.4115	45.4063	50.4191	56.5163	19.0997
	29650	31.4806	35.5995	40.4805	45.4838	50.506	56.6123	19.1269
	29700	31.5341	35.6597	40.5491	45.5616	50.5929	56.7078	19.1548
	29750	31.5889	35.7212	40.6189	45.641	50.6814	56.8052	19.183
	29800	31.6425	35.782	40.6884	45.7192	50.7687	56.9018	19.2122
	29850	31.696	35.8424	40.7575	45.7973	50.8562	56.9988	19.2415
	29900	31.7508	35.9036	40.8274	45.8763	50.944	57.0953	19.2708
	29950	31.8057	35.9656	40.8985	45.9563	51.0331	57.1946	19.2989
	30000	31.859	36.0264	40.9678	46.0355	51.1211	57.2918	19.3277
	30050	31.9146	36.089	41.0388	46.1159	51.2104	57.3908	19.3563
	30100	31.9694	36.151	41.1097	46.1964	51.2994	57.4893	19.3851
	30150	32.0244	36.2129	41.1801	46.2763	51.3879	57.587	19.4137
	30200	32.0789	36.2742	41.2507	46.3558	51.4761	57.6842	19.4428
	30250	32.1348	36.337	41.3222	46.4369	51.5664	57.7836	19.4709
	30300	32.1891	36.3992	41.393	46.5174	51.6555	57.8823	19.4994
	30350	32.2439	36.4607	41.4635	46.597	51.744	57.98	19.5277
	30400	32.2977	36.5219	41.5339	46.6766	51.8321	58.0775	19.5562
	30450	32.3519	36.5835	41.6039	46.7564	51.9202	58.1751	19.5843
	30500	32.4064	36.6453	41.6744	46.8361	52.0084	58.2728	19.6125
	30550	32.4616	36.7072	41.7448	46.9161	52.0973	58.3714	19.6402
	30600	32.5161	36.7692	41.8152	46.9966	52.1861	58.4694	19.6685
	30650	32.5718	36.8322	41.8877	47.0789	52.2769	58.5707	19.6966
	30700	32.6275	36.8953	41.9595	47.1609	52.3675	58.6715	19.7259
	30750	32.6829	36.958	42.0309	47.2423	52.4584	58.7722	19.7563
	30800	32.7393	37.0217	42.1041	47.3247	52.5499	58.8741	19.7873
	30850	32.7957	37.0855	42.1768	47.4072	52.6418	58.9754	19.8194
	30900	32.852	37.1493	42.25	47.4902	52.7336	59.0771	19.8516
	30950	32.9078	37.2129	42.3227	47.5732	52.8252	59.1788	19.8834
	31000	32.9642	37.2772	42.396	47.6566	52.9181	59.2817	19.9145
	31050	33.0204	37.3406	42.4686	47.7389	53.0093	59.3831	19.9455
	31100	33.0774	37.4048	42.5421	47.8219	53.1011	59.4849	19.976
	31150	33.1344	37.4692	42.6157	47.9058	53.194	59.5881	20.007
	31200	33.1911	37.5338	42.6891	47.9893	53.2866	59.6904	20.0384
	31250	33.2468	37.5978	42.7625	48.0724	53.3787	59.7926	20.0702
	31300	33.3033	37.6614	42.835	48.1551	53.4702	59.8937	20.1023
	31350	33.359	37.7253	42.908	48.238	53.5626	59.9956	20.1336
	31400	33.4151	37.789	42.981	48.3213	53.6553	60.0982	20.165
	31450	33.4714	37.8523	43.0543	48.4044	53.7473	60.2001	20.1963
	31500	33.5273	37.9158	43.1269	48.4877	53.8394	60.3017	20.2278
	31550	33.5821	37.978	43.1981	48.569	53.9289	60.4009	20.2594
	31600	33.6364	38.0396	43.2687	48.6489	54.0177	60.4993	20.2917
	31650	33.6898	38.1008	43.3385	48.7286	54.1063	60.5969	20.3241
	31700	33.7437	38.1619	43.4083	48.8083	54.1945	60.6947	20.3572
	31750	33.7974	38.2226	43.4787	48.8878	54.2823	60.7919	20.3909
	31800	33.8514	38.2843	43.5493	48.9674	54.3706	60.8893	20.4254
	31850	33.9055	38.3451	43.619	49.0464	54.4583	60.9858	20.4597
	31900	33.9588	38.4055	43.6886	49.1254	54.546	61.0826	20.4934
	31950	34.0125	38.466	43.7588	49.2045	54.634	61.1793	20.5284
	32000	34.0666	38.5266	43.8284	49.2834	54.7218	61.2763	20.5649
	32050	34.1205	38.5877	43.8982	49.3624	54.8091	61.3726	20.6012
	32100	34.1745	38.6487	43.9681	49.4415	54.8967	61.4696	20.6371
	32150	34.2276	38.7096	44.0381	49.5201	54.984	61.5661	20.6737
	32200	34.281	38.7695	44.1063	49.5973	55.07	61.6607	20.7105
	32250	34.3342	38.8297	44.1754	49.6757	55.1568	61.756	20.7466
	32300	34.3873	38.8899	44.2439	49.7537	55.2436	61.8518	20.7845
	32350	34.4403	38.9502	44.3127	49.8317	55.3301	61.9473	20.8225
	32400	34.4921	39.0084	44.3799	49.9073	55.4143	62.04	20.8603
	32450	34.5446	39.0681	44.4479	49.9849	55.5003	62.1345	20.8975
	32500	34.5982	39.1289	44.5178	50.0635	55.5874	62.2302	20.9348
	32550	34.6513	39.1891	44.5866	50.1412	55.6737	62.3253	20.9733
	32600	34.7053	39.2501	44.6558	50.2196	55.7611	62.421	21.0112
	32650	34.7592	39.3113	44.7267	50.2992	55.8493	62.5188	21.0496
	32700	34.8131	39.3724	44.7961	50.3781	55.9369	62.615	21.0887
	32750	34.8668	39.4332	44.8654	50.456	56.0236	62.7103	21.1283
	32800	34.9196	39.4932	44.9341	50.5332	56.1097	62.8051	21.168
	32850	34.9733	39.5538	45.003	50.6114	56.1962	62.8999	21.2075
	32900	35.0269	39.6145	45.0724	50.6899	56.283	62.9957	21.2474
	32950	35.0797	39.6743	45.1406	50.7672	56.3685	63.0896	21.2865
	33000	35.1321	39.7338	45.2088	50.844	56.4538	63.1838	21.3256
	33050	35.1859	39.7946	45.2782	50.9223	56.5404	63.2791	21.3644
	33100	35.2401	39.856	45.3483	51.0013	56.628	63.3757	21.4022
	33150	35.2946	39.9176	45.4194	51.0813	56.7166	63.4726	21.4408
	33200	35.349	39.9788	45.4894	51.16	56.8037	63.5691	21.4787
	33250	35.4034	40.0399	45.5592	51.2388	56.8913	63.6653	21.5163
	33300	35.4576	40.1014	45.6297	51.3179	56.9791	63.7625	21.5539
	33350	35.5122	40.1632	45.7004	51.398	57.0676	63.86	21.5917
	33400	35.566	40.2247	45.7707	51.4775	57.1556	63.9571	21.6291
	33450	35.6193	40.2856	45.8403	51.556	57.2423	64.0533	21.6667
	33500	35.6727	40.3462	45.9102	51.6344	57.3287	64.1486	21.7045
	33550	35.7256	40.4068	45.9792	51.7125	57.4151	64.2434	21.7422
	33600	35.7793	40.4682	46.0494	51.7912	57.5023	64.3395	21.7808
	33650	35.833	40.5294	46.1192	51.8703	57.5895	64.4362	21.8192
	33700	35.8862	40.5906	46.1894	51.9487	57.6764	64.532	21.8582
	33750	35.9401	40.6525	46.2597	52.0282	57.7647	64.6297	21.8962
	33800	35.9945	40.715	46.3309	52.1085	57.8535	64.7281	21.9333
	33850	36.0494	40.7777	46.4025	52.1887	57.9424	64.826	21.9702
	33900	36.1043	40.8407	46.4746	52.2704	58.0322	64.9254	22.0074
	33950	36.1584	40.9028	46.5453	52.3501	58.1207	65.0229	22.0452
	34000	36.2129	40.9656	46.6172	52.4306	58.2094	65.1214	22.0836
	34050	36.2679	41.0288	46.6891	52.5113	58.2987	65.2208	22.1219
	34100	36.3231	41.0923	46.7612	52.5933	58.3891	65.3208	22.1603
	34150	36.3787	41.1557	46.8336	52.6746	58.4791	65.4207	22.1994
	34200	36.4337	41.2189	46.9054	52.7562	58.5693	65.5204	22.2383
	34250	36.4882	41.2812	46.9768	52.8364	58.6575	65.6181	22.2771
	34300	36.5435	41.3442	47.0486	52.9169	58.7468	65.7168	22.3152
	34350	36.5998	41.4081	47.1214	52.9991	58.8379	65.8176	22.3537
	34400	36.6552	41.472	47.1937	53.081	58.9284	65.9174	22.3921
	34450	36.7109	41.5352	47.2659	53.1621	59.0189	66.018	22.4309
	34500	36.7655	41.5978	47.3376	53.2425	59.1078	66.1162	22.4689
	34550	36.8209	41.6606	47.4094	53.3232	59.1973	66.2155	22.5062
	34600	36.8766	41.7244	47.482	53.4049	59.2881	66.3157	22.5429
	34650	36.9329	41.7882	47.5548	53.487	59.3792	66.4162	22.5799
	34700	36.9899	41.8531	47.6286	53.5704	59.4718	66.5192	22.6166
	34750	37.0472	41.9181	47.7031	53.6536	59.5642	66.6213	22.6523
	34800	37.1049	41.9844	47.7785	53.7382	59.658	66.7252	22.688
	34850	37.163	42.0499	47.8534	53.8225	59.7514	66.8285	22.7231
	34900	37.2192	42.1147	47.9271	53.9052	59.8436	66.9301	22.7583
	34950	37.2763	42.1792	48.0013	53.988	59.9359	67.0322	22.7931
	35000	37.3318	42.2434	48.0742	54.0701	60.0269	67.1327	22.8286
	35050	37.3892	42.3085	48.1483	54.153	60.1192	67.2347	22.8639
	35100	37.4458	42.3726	48.2216	54.2358	60.2109	67.3367	22.8996
	35150	37.5028	42.4371	48.2951	54.3186	60.3028	67.4381	22.9341
	35200	37.5589	42.5015	48.3686	54.4012	60.3943	67.5399	22.969
	35250	37.6149	42.5652	48.441	54.4819	60.4841	67.6392	23.0036
	35300	37.6708	42.6287	48.514	54.5643	60.5752	67.7397	23.0371
	35350	37.7269	42.6932	48.5868	54.6465	60.6667	67.8403	23.0698
	35400	37.7847	42.7588	48.661	54.7301	60.7591	67.9429	23.103
	35450	37.8423	42.8247	48.7362	54.8149	60.8536	68.047	23.1356
	35500	37.8997	42.8904	48.8109	54.8993	60.9472	68.1503	23.168
	35550	37.9574	42.9559	48.8853	54.9835	61.0404	68.2535	23.2011
	35600	38.0154	43.022	48.9606	55.0684	61.1346	68.3574	23.2338
	35650	38.0733	43.0884	49.0362	55.1534	61.2285	68.462	23.266
	35700	38.132	43.1555	49.1125	55.2391	61.3234	68.5674	23.2978
	35750	38.1915	43.2233	49.1895	55.326	61.4192	68.6733	23.3285
	35800	38.2512	43.2914	49.2669	55.4129	61.5157	68.7804	23.3592
	35850	38.3115	43.36	49.3449	55.5009	61.6129	68.8878	23.3899
	35900	38.3722	43.4288	49.4233	55.5889	61.7105	68.9956	23.4212
	35950	38.4322	43.4969	49.5008	55.6755	61.8063	69.1015	23.4531
	36000	38.4913	43.5643	49.5776	55.762	61.9017	69.2073	23.4851
	36050	38.5499	43.6305	49.6532	55.8469	61.996	69.3114	23.517
	36100	38.6086	43.697	49.7292	55.9323	62.0902	69.4153	23.5498
	36150	38.6678	43.764	49.8058	56.0182	62.1851	69.5202	23.5833
	36200	38.7275	43.8317	49.8825	56.1046	62.2805	69.6256	23.6166
	36250	38.7869	43.8995	49.959	56.1902	62.3755	69.7305	23.6494
	36300	38.8472	43.9677	50.0367	56.2765	62.4717	69.8366	23.6826
	36350	38.9069	44.0352	50.1139	56.3633	62.5678	69.9427	23.7145
	36400	38.9661	44.1023	50.1907	56.4499	62.6633	70.0485	23.7458
	36450	39.026	44.1705	50.2685	56.5378	62.7603	70.1549	23.7778
	36500	39.087	44.2395	50.3477	56.626	62.8577	70.2626	23.81
	36550	39.1472	44.3078	50.4253	56.7137	62.955	70.3698	23.8425
	36600	39.2075	44.3758	50.5029	56.8012	63.0513	70.4768	23.8742
	36650	39.2667	44.4432	50.5795	56.8874	63.1468	70.5824	23.9069
	36700	39.3263	44.511	50.6572	56.9753	63.2436	70.6893	23.9382
	36750	39.3852	44.5782	50.7339	57.062	63.3391	70.7946	23.9695
	36800	39.4442	44.6451	50.81	57.1476	63.4335	70.8991	24.0006
	36850	39.5028	44.711	50.8859	57.2333	63.5281	71.0034	24.0306
	36900	39.5619	44.7781	50.9623	57.3192	63.623	71.1085	24.0609
	36950	39.6206	44.8446	51.0384	57.405	63.7179	71.2136	24.0911
	37000	39.6782	44.9098	51.1131	57.4894	63.8109	71.3163	24.1206
	37050	39.7349	44.974	51.1865	57.5722	63.9028	71.4177	24.1507
	37100	39.7907	45.037	51.2589	57.6544	63.9931	71.5175	24.1818
	37150	39.8466	45.1003	51.3307	57.7359	64.0831	71.6168	24.2129
	37200	39.9024	45.1635	51.4039	57.8184	64.1744	71.717	24.2441
	37250	39.9604	45.2289	51.4785	57.9028	64.2676	71.8202	24.2765
	37300	40.0179	45.294	51.5526	57.9872	64.3609	71.9235	24.3085
	37350	40.0756	45.3598	51.6278	58.072	64.4553	72.028	24.3412
	37400	40.1346	45.426	51.7027	58.1573	64.5495	72.1327	24.3741
	37450	40.1916	45.4913	51.7766	58.2416	64.6428	72.2366	24.4073
	37500	40.2482	45.5553	51.8505	58.325	64.7353	72.3387	24.4406
	37550	40.3039	45.6187	51.9222	58.4072	64.8265	72.4391	24.4738
	37600	40.3594	45.6818	51.9951	58.4894	64.9178	72.5399	24.5068
	37650	40.4161	45.7463	52.0682	58.5729	65.0107	72.6427	24.539
	37700	40.4729	45.8109	52.1417	58.6565	65.1031	72.7454	24.571
	37750	40.5305	45.8761	52.2156	58.7407	65.1963	72.8483	24.6027
	37800	40.5886	45.9426	52.2907	58.8266	65.2911	72.9536	24.6348
	37850	40.6457	46.0077	52.365	58.9109	65.3848	73.0571	24.6663
	37900	40.7024	46.0721	52.4382	58.9944	65.4776	73.1603	24.6982
	37950	40.7592	46.137	52.5119	59.0788	65.571	73.2635	24.7307
	38000	40.8164	46.2021	52.586	59.1632	65.6644	73.3668	24.7626
	38050	40.8733	46.2667	52.6591	59.2467	65.7568	73.4693	24.7955
	38100	40.9298	46.3312	52.7322	59.3297	65.8486	73.5712	24.8273
	38150	40.9867	46.3961	52.8058	59.4139	65.9416	73.6744	24.8585
	38200	41.0437	46.4611	52.8798	59.498	66.0345	73.7777	24.8896
	38250	41.1002	46.5257	52.9534	59.5817	66.1274	73.8804	24.9213
	38300	41.1559	46.5895	53.0262	59.6641	66.2181	73.9812	24.9525
	38350	41.2115	46.6529	53.0978	59.7457	66.3079	74.0806	24.9839
	38400	41.2656	46.7148	53.1684	59.8262	66.3967	74.1791	25.0146
	38450	41.3203	46.7765	53.2394	59.906	66.4852	74.277	25.0451
	38500	41.3744	46.839	53.3102	59.986	66.573	74.3746	25.0761
	38550	41.4297	46.9016	53.3818	60.0665	66.6624	74.4733	25.1083
	38600	41.484	46.9636	53.4531	60.1468	66.7509	74.5717	25.1401
	38650	41.5386	47.0257	53.5241	60.2266	66.8387	74.6692	25.172
	38700	41.5927	47.0876	53.595	60.3064	66.9269	74.7668	25.2035
	38750	41.6467	47.1495	53.666	60.3861	67.0147	74.8639	25.2343
	38800	41.7022	47.2127	53.7384	60.4674	67.1041	74.9631	25.2644
	38850	41.7572	47.2763	53.8108	60.5489	67.1938	75.0624	25.294
	38900	41.8134	47.3402	53.884	60.6316	67.2849	75.1632	25.3226
	38950	41.8693	47.4041	53.9573	60.7142	67.3756	75.264	25.3513
	39000	41.9254	47.4678	54.0308	60.7958	67.4658	75.364	25.3796
	39050	41.981	47.5316	54.1031	60.8776	67.5558	75.4636	25.4078
	39100	42.037	47.5951	54.1758	60.9594	67.6457	75.5626	25.4352
	39150	42.0925	47.6579	54.2479	61.0401	67.7342	75.6606	25.4622
	39200	42.1484	47.7218	54.3206	61.1217	67.8248	75.7605	25.4882
	39250	42.2041	47.7851	54.3927	61.2032	67.914	75.8591	25.5141
	39300	42.2597	47.8482	54.4651	61.2847	68.0033	75.9579	25.5406
	39350	42.3153	47.911	54.5361	61.3652	68.0917	76.0552	25.5675
	39400	42.371	47.9734	54.6077	61.4457	68.1801	76.153	25.5953
	39450	42.4263	48.0355	54.6787	61.5251	68.2677	76.2499	25.6228
	39500	42.4811	48.0977	54.7494	61.6048	68.3553	76.3469	25.6499
	39550	42.5362	48.16	54.8199	61.6842	68.4432	76.4435	25.6777
	39600	42.5918	48.2222	54.891	61.7641	68.5311	76.5408	25.7059
	39650	42.6463	48.2838	54.9613	61.8431	68.6183	76.6368	25.7335
	39700	42.6998	48.3442	55.0302	61.9203	68.7035	76.7309	25.7608
	39750	42.7534	48.4051	55.0995	61.9982	68.7896	76.8264	25.7871
	39800	42.8083	48.4667	55.1698	62.078	68.8772	76.9233	25.8135
	39850	42.8619	48.5276	55.2396	62.1563	68.9635	77.019	25.8404
	39900	42.9165	48.5895	55.3099	62.2359	69.0515	77.1158	25.8662
	39950	42.9724	48.6521	55.3813	62.3156	69.1398	77.2125	25.8911
	40000	43.0279	48.7146	55.4522	62.3954	69.2276	77.3091	25.917
	40050	43.0832	48.7763	55.5222	62.475	69.3158	77.4058	25.9424
	40100	43.1379	48.8387	55.5936	62.5553	69.404	77.5033	25.9684
	40150	43.1939	48.9015	55.6648	62.6361	69.4936	77.6022	25.9946
	40200	43.2501	48.9645	55.7369	62.7168	69.5827	77.7005	26.0196
	40250	43.3053	49.027	55.808	62.7967	69.6714	77.7983	26.0443
	40300	43.3616	49.0904	55.8798	62.8779	69.7611	77.8972	26.0695
	40350	43.4165	49.1525	55.951	62.958	69.8495	77.9951	26.0952
	40400	43.4717	49.2138	56.0209	63.0367	69.9373	78.0915	26.1212
	40450	43.5259	49.2744	56.0905	63.1153	70.0237	78.1872	26.1478
	40500	43.5797	49.335	56.1583	63.1924	70.1091	78.2813	26.1749
	40550	43.6326	49.395	56.227	63.2704	70.1948	78.376	26.2024
	40600	43.6863	49.455	56.2955	63.3483	70.281	78.4706	26.2283
	40650	43.7399	49.5158	56.364	63.426	70.3666	78.5647	26.2542
	40700	43.7925	49.5748	56.4312	63.5022	70.4506	78.657	26.2805
	40750	43.8452	49.6343	56.4986	63.5786	70.5351	78.7502	26.3073
	40800	43.8975	49.6934	56.566	63.6546	70.6197	78.8429	26.3345
	40850	43.9491	49.7518	56.6322	63.7304	70.7033	78.9356	26.361
	40900	44.0014	49.8103	56.6987	63.806	70.7871	79.028	26.3871
	40950	44.0545	49.8701	56.7668	63.8831	70.8723	79.1217	26.4133
	41000	44.1082	49.9303	56.8354	63.961	70.9587	79.2169	26.4399
	41050	44.1626	49.9913	56.9047	64.0398	71.0461	79.3131	26.465
	41100	44.2164	50.0527	56.9743	64.1186	71.1333	79.4092	26.4905
	41150	44.2702	50.1134	57.0438	64.1968	71.2198	79.5047	26.5162
	41200	44.324	50.1737	57.1127	64.2752	71.3062	79.5999	26.5418
	41250	44.3792	50.2358	57.1827	64.3548	71.3943	79.6971	26.568
	41300	44.4338	50.2978	57.2532	64.4348	71.4831	79.7951	26.594
	41350	44.4893	50.361	57.3256	64.5162	71.5733	79.8949	26.6201
	41400	44.5447	50.4238	57.3969	64.5971	71.6632	79.9938	26.6458
	41450	44.5998	50.4863	57.468	64.6776	71.7523	80.0921	26.6723
	41500	44.6554	50.5493	57.5396	64.7588	71.8422	80.1914	26.699
	41550	44.7114	50.6133	57.613	64.8417	71.9341	80.2931	26.7248
	41600	44.7673	50.6771	57.685	64.9238	72.0249	80.3936	26.7506
	41650	44.8233	50.7406	57.758	65.0061	72.1162	80.4945	26.7764
	41700	44.8796	50.8042	57.8308	65.0884	72.2079	80.5954	26.8029
	41750	44.9346	50.8674	57.9026	65.17	72.2982	80.6954	26.8292
	41800	44.9901	50.9309	57.9753	65.2522	72.3895	80.7961	26.8563
	41850	45.0457	50.9942	58.0477	65.3339	72.4804	80.8958	26.8828
	41900	45.1008	51.0572	58.1194	65.4156	72.5708	80.9958	26.9081
	41950	45.1568	51.1214	58.1922	65.4985	72.6625	81.0971	26.9332
	42000	45.2131	51.1848	58.2652	65.5814	72.7546	81.1988	26.9579
	42050	45.2691	51.2485	58.338	65.6641	72.8465	81.3005	26.9835
	42100	45.3259	51.3131	58.4116	65.7475	72.9387	81.4017	27.009
	42150	45.382	51.377	58.485	65.8303	73.0309	81.5031	27.0355
	42200	45.4383	51.4413	58.5575	65.9131	73.122	81.604	27.0623
	42250	45.495	51.5055	58.6303	65.9961	73.214	81.7053	27.0883
	42300	45.5501	51.5687	58.7021	66.0773	73.3041	81.8051	27.1148
	42350	45.6043	51.6304	58.7718	66.1575	73.3926	81.9023	27.1405
	42400	45.6585	51.6921	58.8415	66.2371	73.4804	81.9995	27.1656
	42450	45.7131	51.7538	58.9118	66.3169	73.5688	82.0972	27.1901
	42500	45.7672	51.8153	58.9817	66.3962	73.6569	82.1941	27.2141
	42550	45.8216	51.877	59.0514	66.4747	73.7442	82.2899	27.2383
	42600	45.8767	51.9396	59.1224	66.5546	73.8326	82.3873	27.2626
	42650	45.9316	52.0015	59.1927	66.6344	73.9208	82.4847	27.286
	42700	45.9871	52.0646	59.264	66.7148	74.0099	82.5824	27.3102
	42750	46.0426	52.1274	59.3352	66.7953	74.0991	82.6809	27.3339
	42800	46.0982	52.191	59.4074	66.8764	74.1888	82.7796	27.3568
	42850	46.1541	52.2542	59.4793	66.9574	74.2781	82.8783	27.3807
	42900	46.2087	52.3162	59.5498	67.0368	74.3666	82.9754	27.405
	42950	46.2644	52.3795	59.6214	67.1176	74.4562	83.0741	27.4291
	43000	46.3203	52.4428	59.6932	67.1983	74.5459	83.1724	27.4532
	43050	46.3759	52.5054	59.7644	67.279	74.6352	83.2709	27.4765
	43100	46.4318	52.5686	59.8367	67.3598	74.7253	83.3701	27.5005
	43150	46.4885	52.6327	59.9094	67.4419	74.8163	83.4707	27.524
	43200	46.546	52.6978	59.9826	67.5251	74.908	83.572	27.5478
	43250	46.605	52.7648	60.0585	67.6107	75.003	83.6767	27.5723
	43300	46.6647	52.8323	60.1354	67.6971	75.0989	83.7818	27.5964
	43350	46.724	52.8986	60.2111	67.7828	75.1934	83.8864	27.6206
	43400	46.7817	52.9639	60.2851	67.8665	75.2857	83.9887	27.6445
	43450	46.8388	53.0287	60.3582	67.949	75.3768	84.0891	27.6691
	43500	46.897	53.0948	60.4329	68.0336	75.4705	84.1917	27.6941
	43550	46.955	53.1609	60.5082	68.1187	75.5643	84.2952	27.719
	43600	47.0135	53.2275	60.5829	68.2043	75.6588	84.3995	27.7447
	43650	47.0712	53.2929	60.6578	68.2887	75.7522	84.503	27.7709
	43700	47.129	53.3579	60.7325	68.3735	75.8454	84.606	27.7963
	43750	47.1885	53.4258	60.809	68.4604	75.9418	84.7127	27.8215
	43800	47.2482	53.4937	60.8859	68.5478	76.0385	84.8192	27.8454
	43850	47.3083	53.5622	60.964	68.636	76.1363	84.9269	27.8694
	43900	47.3683	53.631	61.0414	68.7244	76.2343	85.0349	27.8943
	43950	47.4288	53.7003	61.121	68.8146	76.3344	85.145	27.9185
	44000	47.4894	53.7691	61.1993	68.9035	76.433	85.2538	27.9431
	44050	47.5502	53.8381	61.2772	68.9925	76.5317	85.3632	27.9685
	44100	47.6099	53.9066	61.3551	69.081	76.6301	85.4721	27.9946
	44150	47.6706	53.9756	61.4338	69.1697	76.7283	85.5809	28.02
	44200	47.7305	54.0436	61.5114	69.2579	76.8259	85.6886	28.0456
	44250	47.79	54.1115	61.5882	69.3452	76.9229	85.796	28.0708
	44300	47.8488	54.1787	61.6647	69.4313	77.0185	85.9018	28.0957
	44350	47.9068	54.2452	61.7395	69.5171	77.1136	86.0069	28.1202
	44400	47.9638	54.3104	61.8136	69.601	77.2066	86.1102	28.1446
	44450	48.0208	54.3753	61.8878	69.6849	77.2992	86.2125	28.1682
	44500	48.0777	54.4406	61.9618	69.7693	77.3927	86.3162	28.191
	44550	48.1356	54.5063	62.0368	69.8547	77.4868	86.4203	28.2149
	44600	48.1936	54.5725	62.1116	69.9398	77.5814	86.5252	28.2392
	44650	48.2517	54.6386	62.1876	70.0255	77.6764	86.6299	28.2631
	44700	48.3107	54.706	62.2638	70.1123	77.7726	86.7367	28.2862
	44750	48.3703	54.7733	62.3407	70.1996	77.869	86.8436	28.3096
	44800	48.4283	54.84	62.4166	70.2852	77.964	86.9481	28.3326
	44850	48.4869	54.9063	62.492	70.3712	78.0588	87.0525	28.3552
	44900	48.546	54.9733	62.5685	70.4575	78.1538	87.1577	28.3783
	44950	48.6045	55.0398	62.6439	70.5434	78.2492	87.263	28.4023
	45000	48.6638	55.1066	62.7206	70.6297	78.3448	87.3686	28.426
	45050	48.7217	55.1726	62.7959	70.7156	78.4396	87.4736	28.4494
	45100	48.7805	55.2393	62.8717	70.8019	78.5351	87.5793	28.4737
	45150	48.8387	55.3062	62.9475	70.8877	78.6302	87.6844	28.497
	45200	48.8969	55.3727	63.024	70.9746	78.7261	87.7901	28.5211
	45250	48.9547	55.4391	63.0993	71.0601	78.8207	87.8946	28.5452
	45300	49.0133	55.5056	63.1752	71.1464	78.916	87.9996	28.5698
	45350	49.0719	55.5721	63.2507	71.2321	79.011	88.1041	28.594
	45400	49.1308	55.639	63.3267	71.3185	79.1068	88.2096	28.618
	45450	49.1899	55.7057	63.4032	71.4049	79.2027	88.3155	28.6415
	45500	49.2479	55.7726	63.4791	71.4915	79.2988	88.4211	28.6652
	45550	49.3069	55.8398	63.5563	71.5784	79.3952	88.5272	28.6879
	45600	49.3662	55.9075	63.6337	71.666	79.4925	88.6346	28.7113
	45650	49.4255	55.9748	63.7101	71.753	79.5886	88.7403	28.7338
	45700	49.4831	56.0407	63.7855	71.8383	79.6834	88.8448	28.7573
	45750	49.5405	56.1062	63.8595	71.9229	79.7768	88.948	28.7808
	45800	49.5972	56.1717	63.9343	72.0073	79.8704	89.0517	28.8038
	45850	49.6541	56.2366	64.0086	72.0915	79.9636	89.1544	28.8278
	45900	49.7114	56.3021	64.0827	72.1758	80.0567	89.2565	28.8515
	45950	49.7679	56.3669	64.1562	72.2592	80.1492	89.3589	28.8739
	46000	49.8246	56.4314	64.2298	72.3423	80.2407	89.4607	28.8962
	46050	49.8817	56.4966	64.3037	72.4258	80.3331	89.5628	28.9184
	46100	49.9388	56.562	64.3775	72.5098	80.4261	89.6656	28.9409
	46150	49.9961	56.6278	64.4527	72.5952	80.5207	89.7705	28.9625
	46200	50.054	56.694	64.5282	72.6803	80.6151	89.8751	28.9832
	46250	50.1129	56.7607	64.6044	72.7665	80.7103	89.9799	29.0034
	46300	50.1718	56.828	64.6811	72.8529	80.8061	90.0857	29.024
	46350	50.2315	56.8964	64.7583	72.9404	80.903	90.1929	29.0447
	46400	50.291	56.9648	64.8357	73.0282	81.0006	90.3006	29.0657
	46450	50.3507	57.0333	64.914	73.1169	81.0986	90.4089	29.0874
	46500	50.4111	57.1025	64.9928	73.2057	81.197	90.5178	29.1092
	46550	50.4711	57.1713	65.0709	73.2941	81.295	90.626	29.1321
	46600	50.531	57.2397	65.1487	73.3817	81.3918	90.7325	29.1562
	46650	50.5905	57.3072	65.2259	73.4691	81.4889	90.84	29.1822
	46700	50.6504	57.3756	65.303	73.5564	81.5854	90.9469	29.2082
	46750	50.7097	57.4431	65.3803	73.6434	81.682	91.0539	29.2341
	46800	50.7686	57.5097	65.4563	73.7288	81.7771	91.1583	29.2596
	46850	50.827	57.5763	65.5316	73.8146	81.8716	91.2627	29.285
	46900	50.8846	57.6419	65.6068	73.8991	81.9656	91.3663	29.3103
	46950	50.943	57.7082	65.6826	73.984	82.06	91.4707	29.3354
	47000	51.0017	57.7749	65.7587	74.0689	82.1542	91.5745	29.36
	47050	51.0612	57.8422	65.8352	74.1551	82.2499	91.6804	29.385
	47100	51.1199	57.9085	65.9116	74.2401	82.3444	91.7846	29.4099
	47150	51.1795	57.9758	65.988	74.3262	82.4402	91.8898	29.4348
	47200	51.2384	58.0423	66.0638	74.4115	82.5344	91.9941	29.4598
	47250	51.2968	58.1085	66.1394	74.4968	82.6292	92.0984	29.485
	47300	51.3563	58.1757	66.216	74.5824	82.7239	92.2034	29.51
	47350	51.415	58.2425	66.2918	74.6669	82.8184	92.3078	29.5357
	47400	51.4735	58.3084	66.3666	74.7514	82.9123	92.4115	29.5614
	47450	51.532	58.3751	66.4425	74.8368	83.0069	92.5165	29.5871
	47500	51.5907	58.4419	66.519	74.9221	83.1017	92.6212	29.6129
	47550	51.6497	58.5089	66.5952	75.0078	83.1966	92.7262	29.6392
	47600	51.7086	58.5758	66.6715	75.0934	83.2916	92.8314	29.6655
	47650	51.7677	58.643	66.7479	75.179	83.3865	92.9358	29.6919
	47700	51.8278	58.7107	66.8253	75.2657	83.4828	93.0423	29.7179
	47750	51.8871	58.7785	66.9025	75.352	83.5791	93.148	29.7436
	47800	51.9472	58.8464	66.9802	75.4389	83.6759	93.2551	29.7687
	47850	52.0083	58.9157	67.0594	75.5269	83.774	93.3631	29.7943
	47900	52.0698	58.9854	67.1387	75.6156	83.8728	93.4717	29.819
	47950	52.1307	59.0541	67.2165	75.7029	83.9701	93.579	29.844
	48000	52.1914	59.1229	67.2948	75.7905	84.0677	93.6862	29.8687
	48050	52.2529	59.192	67.373	75.8791	84.1659	93.7938	29.894
	48100	52.3148	59.2618	67.4523	75.9681	84.2647	93.9026	29.9191
	48150	52.3758	59.3309	67.5311	76.0568	84.3633	94.0119	29.9446
	48200	52.438	59.4004	67.61	76.1458	84.4625	94.1209	29.9691
	48250	52.4999	59.4705	67.6895	76.2354	84.562	94.2301	29.9931
	48300	52.563	59.5413	67.7703	76.3257	84.6627	94.3411	30.0179
	48350	52.625	59.6118	67.8509	76.4159	84.763	94.4519	30.0424
	48400	52.687	59.6818	67.93	76.5051	84.8623	94.5607	30.0676
	48450	52.749	59.7521	68.0107	76.5952	84.9625	94.6708	30.0922
	48500	52.8119	59.8225	68.091	76.6853	85.0624	94.7807	30.1182
	48550	52.8737	59.8926	68.1702	76.7748	85.1614	94.8904	30.1456
	48600	52.9357	59.9625	68.2498	76.8641	85.2606	94.9997	30.1735
	48650	52.997	60.0324	68.3302	76.9535	85.3593	95.1084	30.2011
	48700	53.058	60.1016	68.4091	77.0421	85.4576	95.2164	30.2285
	48750	53.1192	60.1709	68.4887	77.1312	85.5561	95.3253	30.2561
	48800	53.181	60.2409	68.5688	77.2205	85.6555	95.4349	30.2826
	48850	53.243	60.3118	68.6498	77.3115	85.7562	95.5464	30.3086
	48900	53.3067	60.3842	68.7326	77.4044	85.8595	95.6603	30.3342
	48950	53.3709	60.4573	68.8163	77.498	85.9634	95.7752	30.3587
	49000	53.4345	60.5298	68.8993	77.5912	86.067	95.8895	30.3825
	49050	53.4987	60.6033	68.983	77.685	86.171	96.0043	30.4063
	49100	53.5632	60.6762	69.0665	77.7786	86.275	96.1187	30.4303
	49150	53.6281	60.7499	69.1514	77.8732	86.3799	96.2342	30.4548
	49200	53.6926	60.8231	69.235	77.9674	86.484	96.3492	30.4798
	49250	53.7564	60.8955	69.3175	78.0601	86.587	96.4625	30.5061
	49300	53.8194	60.9675	69.3999	78.1522	86.6893	96.576	30.532
	49350	53.8824	61.0389	69.4813	78.244	86.7913	96.6883	30.559
	49400	53.9443	61.1096	69.5622	78.3342	86.8913	96.7992	30.5864
	49450	54.0059	61.1796	69.6425	78.4242	86.9912	96.9091	30.6136
	49500	54.0663	61.2484	69.7209	78.5125	87.089	97.0171	30.6412
	49550	54.1273	61.3173	69.7994	78.6006	87.1869	97.1252	30.6694
	49600	54.187	61.3854	69.8776	78.6887	87.2845	97.2329	30.6967
	49650	54.247	61.4534	69.9552	78.7762	87.3815	97.3395	30.7242
	49700	54.3072	61.5218	70.0334	78.8644	87.4795	97.4477	30.7518
	49750	54.3687	61.5922	70.1136	78.9547	87.5792	97.5575	30.7784
	49800	54.431	61.6622	70.1937	79.0445	87.6789	97.6673	30.8046
	49850	54.4926	61.7329	70.2743	79.1352	87.779	97.7778	30.8301
	49900	54.5551	61.8035	70.3554	79.2259	87.8799	97.8893	30.8554
	49950	54.6168	61.8735	70.4355	79.3158	87.9796	97.9989	30.88
	50000	54.6788	61.9436	70.516	79.406	88.0803	98.1099	30.9037
	50050	54.74	62.0133	70.5954	79.4954	88.1797	98.2197	30.9278
	50100	54.8017	62.0828	70.6749	79.5846	88.279	98.3293	30.9523
	50150	54.863	62.152	70.7537	79.6734	88.3772	98.4381	30.9778
	50200	54.9239	62.2204	70.8318	79.7609	88.4747	98.5452	31.0032
	50250	54.9851	62.2895	70.9109	79.849	88.5726	98.653	31.029
	50300	55.0463	62.3585	70.99	79.9375	88.6705	98.761	31.0553
	50350	55.1078	62.4273	71.0685	80.0259	88.7685	98.8691	31.0828
	50400	55.1686	62.4964	71.1473	80.1142	88.8662	98.9768	31.1103
	50450	55.2287	62.5645	71.2245	80.2011	88.963	99.084	31.1377
	50500	55.2884	62.6313	71.3015	80.2873	89.0589	99.1898	31.165
	50550	55.3477	62.6988	71.3782	80.3735	89.1545	99.2952	31.1921
	50600	55.4069	62.7653	71.4542	80.4589	89.2494	99.3999	31.2187
	50650	55.4653	62.8317	71.5303	80.5445	89.3442	99.5048	31.2457
	50700	55.5252	62.8986	71.6064	80.6301	89.439	99.609	31.2726
	50750	55.5839	62.965	71.6817	80.7146	89.5333	99.7123	31.2991
	50800	55.6425	63.0314	71.7578	80.8002	89.628	99.8171	31.3255
	50850	55.7012	63.0975	71.8333	80.8854	89.7221	99.9212	31.3516
	50900	55.7602	63.1643	71.9096	80.9711	89.8177	100.027	31.379
	50950	55.8184	63.2299	71.985	81.0558	89.9117	100.131	31.406
	51000	55.8761	63.2952	72.0596	81.1393	90.0049	100.233	31.4332
	51050	55.9344	63.3609	72.1345	81.2237	90.0984	100.337	31.4608
	51100	55.9927	63.4266	72.2088	81.3068	90.1911	100.439	31.4889
	51150	56.0493	63.4907	72.2826	81.39	90.2838	100.541	31.5171
	51200	56.1063	63.5549	72.3557	81.4721	90.3756	100.643	31.5451
	51250	56.1633	63.6191	72.4292	81.5539	90.4666	100.743	31.5745
	51300	56.2196	63.6824	72.5017	81.6355	90.5575	100.843	31.6043
	51350	56.2761	63.746	72.5745	81.717	90.6482	100.943	31.6338
	51400	56.333	63.8104	72.6471	81.7994	90.7399	101.044	31.6643
	51450	56.3898	63.8749	72.7208	81.8819	90.8319	101.145	31.6955
	51500	56.4473	63.9398	72.7952	81.9651	90.9244	101.247	31.727
	51550	56.5052	64.0056	72.8699	82.0491	91.0181	101.35	31.759
	51600	56.5635	64.0711	72.9447	82.1332	91.1116	101.453	31.7915
	51650	56.6213	64.1368	73.0196	82.2174	91.2051	101.556	31.8231
	51700	56.6798	64.2024	73.0943	82.3019	91.2991	101.66	31.8553
	51750	56.7381	64.2681	73.169	82.386	91.3927	101.763	31.888
	51800	56.7966	64.3342	73.2444	82.4713	91.487	101.867	31.9215
	51850	56.8552	64.4005	73.3198	82.5566	91.582	101.972	31.9548
	51900	56.9134	64.4666	73.3952	82.6414	91.676	102.076	31.9886
	51950	56.9724	64.5333	73.4711	82.7269	91.7708	102.18	32.0226
	52000	57.0302	64.5987	73.5463	82.811	91.8644	102.283	32.0562
	52050	57.0883	64.6643	73.6206	82.8946	91.9574	102.385	32.0891
	52100	57.1465	64.73	73.696	82.979	92.0512	102.488	32.1229
	52150	57.2049	64.7958	73.771	83.0629	92.1439	102.591	32.1566
	52200	57.2624	64.8609	73.8456	83.1468	92.237	102.693	32.1896
	52250	57.3202	64.9262	73.9195	83.2306	92.3298	102.796	32.2229
	52300	57.3779	64.9915	73.9939	83.3142	92.4225	102.899	32.2572
	52350	57.4367	65.0573	74.069	83.3984	92.5155	103.001	32.2916
	52400	57.495	65.1231	74.1434	83.4821	92.6084	103.104	32.3272
	52450	57.5513	65.1869	74.2164	83.5643	92.6996	103.204	32.3624
	52500	57.6074	65.2502	74.2882	83.6455	92.7894	103.303	32.3966
	52550	57.6638	65.313	74.3601	83.7262	92.8786	103.401	32.4298
	52600	57.7203	65.3763	74.4316	83.807	92.968	103.499	32.461
	52650	57.776	65.4385	74.5028	83.8865	93.0556	103.596	32.4928
	52700	57.831	65.5006	74.5735	83.9664	93.1442	103.694	32.5247
	52750	57.8871	65.5636	74.6452	84.0468	93.2341	103.793	32.5554
	52800	57.9434	65.627	74.7179	84.1279	93.3239	103.892	32.5864
	52850	57.9998	65.6895	74.7894	84.2089	93.4139	103.991	32.6187
	52900	58.056	65.7527	74.8611	84.2901	93.5035	104.09	32.6505
	52950	58.113	65.8166	74.9344	84.3722	93.5943	104.19	32.6826
	53000	58.17	65.881	75.0074	84.4541	93.6856	104.29	32.7148
	53050	58.2269	65.9451	75.0805	84.5359	93.7763	104.391	32.7468
	53100	58.2844	66.0095	75.154	84.6188	93.8682	104.492	32.7788
	53150	58.3422	66.0741	75.2276	84.7014	93.9601	104.593	32.8103
	53200	58.3999	66.1385	75.3013	84.7843	94.0515	104.694	32.842
	53250	58.4571	66.2031	75.3746	84.8669	94.143	104.794	32.8733
	53300	58.5155	66.2686	75.4496	84.9502	94.2357	104.896	32.9042
	53350	58.5729	66.3332	75.5236	85.0331	94.3275	104.997	32.9359
	53400	58.6295	66.3969	75.5964	85.1149	94.4181	105.097	32.968
	53450	58.6872	66.4614	75.6703	85.1973	94.51	105.198	32.9999
	53500	58.7443	66.5255	75.7435	85.2792	94.6012	105.299	33.0317
	53550	58.8024	66.5904	75.8175	85.3623	94.693	105.4	33.0628
	53600	58.8607	66.6553	75.8923	85.4459	94.7861	105.502	33.0934
	53650	58.9197	66.7203	75.9665	85.5298	94.8796	105.605	33.1242
	53700	58.9775	66.786	76.0417	85.6142	94.9732	105.709	33.1555
	53750	59.0367	66.8522	76.117	85.6993	95.0673	105.812	33.1873
	53800	59.096	66.9186	76.1927	85.7847	95.1618	105.917	33.2194
	53850	59.1549	66.9847	76.2684	85.8699	95.2564	106.021	33.2512
	53900	59.2133	67.0505	76.3429	85.9549	95.3506	106.124	33.2841
	53950	59.2719	67.1162	76.418	86.0396	95.4442	106.228	33.3163
	54000	59.3293	67.1811	76.4925	86.1241	95.5382	106.331	33.3495
	54050	59.3865	67.2455	76.566	86.2068	95.6305	106.433	33.3829
	54100	59.4432	67.3094	76.6394	86.2896	95.7229	106.535	33.4168
	54150	59.5009	67.3746	76.7131	86.3731	95.8157	106.637	33.4511
	54200	59.5586	67.4389	76.7866	86.4561	95.9078	106.739	33.4864
	54250	59.6153	67.5024	76.8593	86.5383	95.9988	106.839	33.5221
	54300	59.6715	67.5651	76.9308	86.6194	96.0886	106.938	33.5578
	54350	59.7272	67.6274	77.0021	86.6994	96.178	107.036	33.5946
	54400	59.783	67.6902	77.073	86.7806	96.2678	107.135	33.6321
	54450	59.839	67.753	77.1442	86.861	96.3573	107.234	33.6692
	54500	59.8953	67.8156	77.2155	86.9413	96.4466	107.333	33.7066
	54550	59.9514	67.8783	77.2863	87.0214	96.5357	107.431	33.7425
	54600	60.0078	67.9416	77.3579	87.103	96.6264	107.532	33.7781
	54650	60.0643	68.0044	77.4298	87.1839	96.7164	107.631	33.8139
	54700	60.121	68.0677	77.5017	87.2647	96.8055	107.729	33.8493
	54750	60.1776	68.1304	77.5732	87.3451	96.8948	107.827	33.8848
	54800	60.2347	68.1932	77.6447	87.4256	96.9837	107.926	33.919
	54850	60.2909	68.2559	77.7159	87.5056	97.0726	108.025	33.9532
	54900	60.348	68.3189	77.7884	87.5867	97.1623	108.124	33.9869
	54950	60.4064	68.3835	77.861	87.6685	97.2528	108.224	34.0211
	55000	60.4631	68.4466	77.9325	87.7484	97.3417	108.323	34.054
	55050	60.5208	68.5105	78.0056	87.8302	97.4327	108.423	34.0866
	55100	60.5784	68.5748	78.0789	87.9127	97.5238	108.524	34.1206
	55150	60.6371	68.6393	78.153	87.9952	97.6153	108.626	34.1549
	55200	60.6947	68.7035	78.2267	88.0767	97.706	108.727	34.1889
	55250	60.7532	68.7686	78.3009	88.1592	97.7974	108.828	34.2227
	55300	60.8125	68.8342	78.3766	88.2432	97.8905	108.931	34.2566
	55350	60.8723	68.9005	78.4519	88.3275	97.9842	109.035	34.2895
	55400	60.9319	68.9668	78.5276	88.4119	98.0783	109.139	34.322
	55450	60.9907	69.0316	78.6015	88.4946	98.1702	109.24	34.3546
	55500	61.0499	69.0968	78.6758	88.5774	98.2621	109.342	34.3863
	55550	61.1096	69.1628	78.7516	88.6612	98.3552	109.445	34.4184
	55600	61.1678	69.2278	78.8254	88.7438	98.4471	109.547	34.4509
	55650	61.2271	69.2935	78.9007	88.8267	98.5401	109.649	34.483
	55700	61.2867	69.3599	78.9771	88.9113	98.6346	109.754	34.5142
	55750	61.3467	69.4262	79.0527	88.9956	98.7291	109.858	34.5457
	55800	61.4073	69.4935	79.1297	89.0809	98.8242	109.964	34.576
	55850	61.4678	69.5609	79.2069	89.1666	98.9197	110.069	34.6058
	55900	61.5279	69.6282	79.2835	89.2517	99.0149	110.174	34.6347
	55950	61.5872	69.6946	79.3591	89.3359	99.1088	110.277	34.6635
	56000	61.6473	69.7614	79.4352	89.4203	99.2034	110.381	34.6927
	56050	61.7078	69.8291	79.5132	89.5067	99.2997	110.488	34.7219
	56100	61.7686	69.8969	79.5904	89.5926	99.3953	110.593	34.7517
	56150	61.83	69.9649	79.6685	89.6787	99.4918	110.7	34.7816
	56200	61.8905	70.0326	79.7454	89.7643	99.5877	110.806	34.8116
	56250	61.9519	70.1008	79.8234	89.8508	99.6843	110.912	34.8415
	56300	62.0135	70.1691	79.9016	89.9381	99.7822	111.021	34.8718
	56350	62.0744	70.2378	79.9801	90.0253	99.8798	111.128	34.9012
	56400	62.1356	70.306	80.0586	90.1126	99.9775	111.236	34.931
	56450	62.1968	70.3749	80.1378	90.2002	100.076	111.344	34.9617
	56500	62.2603	70.4459	80.2189	90.2906	100.177	111.455	34.9928
	56550	62.3227	70.5162	80.2992	90.3795	100.276	111.565	35.0229
	56600	62.3851	70.5864	80.3799	90.4687	100.376	111.675	35.0539
	56650	62.4478	70.6566	80.4608	90.5583	100.477	111.786	35.0856
	56700	62.5113	70.7279	80.5424	90.6492	100.578	111.898	35.1171
	56750	62.5755	70.8001	80.6254	90.7411	100.681	112.012	35.1487
	56800	62.6402	70.8729	80.7091	90.8335	100.784	112.126	35.1811
	56850	62.7045	70.9453	80.7922	90.9256	100.887	112.24	35.2136
	56900	62.7673	71.0156	80.873	91.0151	100.987	112.35	35.2467
	56950	62.83	71.086	80.9542	91.1053	101.088	112.461	35.2794
	57000	62.893	71.1567	81.036	91.1956	101.189	112.573	35.3113
	57050	62.9552	71.2268	81.1168	91.2849	101.289	112.684	35.3432
	57100	63.0176	71.2972	81.1973	91.3742	101.389	112.793	35.3764
	57150	63.08	71.3678	81.2784	91.4642	101.49	112.904	35.4095
	57200	63.1424	71.4379	81.3599	91.5534	101.59	113.015	35.4422
	57250	63.2048	71.5076	81.4397	91.6421	101.689	113.124	35.4742
	57300	63.267	71.5773	81.5202	91.7311	101.789	113.234	35.5058
	57350	63.3289	71.6472	81.6006	91.8195	101.888	113.344	35.5371
	57400	63.3921	71.7181	81.6819	91.9093	101.988	113.456	35.5682
	57450	63.4544	71.7883	81.7628	91.9982	102.087	113.566	35.6001
	57500	63.5164	71.8577	81.8427	92.086	102.186	113.674	35.6323
	57550	63.5771	71.9268	81.9221	92.1731	102.284	113.782	35.6638
	57600	63.6379	71.9949	82.0009	92.2598	102.381	113.89	35.6955
	57650	63.6987	72.0632	82.0796	92.347	102.478	113.998	35.7269
	57700	63.761	72.1326	82.1601	92.4353	102.577	114.107	35.7592
	57750	63.8222	72.2013	82.2391	92.5224	102.675	114.215	35.7915
	57800	63.8843	72.2704	82.319	92.6103	102.773	114.324	35.8244
	57850	63.9472	72.3412	82.4005	92.7003	102.874	114.435	35.8572
	57900	64.0107	72.4119	82.4826	92.7907	102.975	114.547	35.8897
	57950	64.074	72.483	82.5645	92.8811	103.076	114.658	35.9228
	58000	64.1375	72.5533	82.6462	92.9707	103.177	114.77	35.9562
	58050	64.2011	72.624	82.7277	93.0607	103.278	114.881	35.9901
	58100	64.2646	72.6946	82.8089	93.1504	103.379	114.991	36.0234
	58150	64.327	72.7646	82.8896	93.2393	103.479	115.102	36.0574
	58200	64.3888	72.8338	82.9696	93.3276	103.578	115.211	36.0905
	58250	64.4508	72.903	83.0497	93.4156	103.677	115.32	36.1244
	58300	64.5127	72.9727	83.1301	93.5042	103.777	115.429	36.1578
	58350	64.5751	73.0426	83.2103	93.5925	103.876	115.539	36.191
	58400	64.6381	73.1129	83.2911	93.6818	103.977	115.65	36.2238
	58450	64.7006	73.1826	83.3717	93.7705	104.077	115.76	36.2562
	58500	64.7622	73.2516	83.4513	93.8587	104.176	115.87	36.2882
	58550	64.8235	73.3199	83.5297	93.9454	104.274	115.978	36.321
	58600	64.8854	73.3892	83.6096	94.0327	104.372	116.086	36.3538
	58650	64.9475	73.4587	83.6893	94.1205	104.47	116.195	36.3869
	58700	65.0092	73.5275	83.7678	94.2077	104.568	116.303	36.4205
	58750	65.0704	73.5956	83.846	94.2942	104.665	116.41	36.4549
	58800	65.1319	73.6637	83.9253	94.3811	104.763	116.518	36.489
	58850	65.193	73.7321	84.0043	94.4681	104.861	116.626	36.5235
	58900	65.2552	73.8022	84.0841	94.5564	104.96	116.735	36.5584
	58950	65.3187	73.8725	84.165	94.6457	105.06	116.846	36.5926
	59000	65.3826	73.9438	84.247	94.736	105.161	116.957	36.6263
	59050	65.4466	74.0145	84.3282	94.8253	105.262	117.068	36.66
	59100	65.5099	74.0853	84.4091	94.9147	105.362	117.179	36.6942
	59150	65.5734	74.1566	84.4906	95.0046	105.463	117.291	36.7289
	59200	65.6372	74.2273	84.5722	95.0946	105.563	117.402	36.7639
	59250	65.6998	74.2977	84.6531	95.1843	105.664	117.513	36.7985
	59300	65.7627	74.3684	84.7348	95.2744	105.765	117.624	36.8333
	59350	65.8256	74.4392	84.8159	95.3641	105.865	117.735	36.8682
	59400	65.8875	74.5088	84.8963	95.4523	105.964	117.844	36.9031
	59450	65.9497	74.5785	84.9763	95.5409	106.063	117.954	36.9382
	59500	66.0105	74.6468	85.0555	95.6282	106.161	118.062	36.9733
	59550	66.0713	74.7153	85.1348	95.7153	106.259	118.17	37.0088
	59600	66.1322	74.7834	85.2133	95.8023	106.356	118.277	37.045
	59650	66.1937	74.8524	85.2932	95.8902	106.455	118.385	37.081
	59700	66.2559	74.9222	85.3736	95.9794	106.555	118.495	37.1168
	59750	66.3175	74.9917	85.4536	96.0681	106.654	118.606	37.1521
	59800	66.3795	75.0613	85.534	96.1567	106.754	118.716	37.1877
	59850	66.4411	75.1303	85.6142	96.2453	106.854	118.826	37.2229
	59900	66.5034	75.2002	85.6949	96.3349	106.954	118.937	37.2587
	59950	66.5666	75.2712	85.7769	96.4259	107.056	119.049	37.2956
	60000	66.63	75.3425	85.859	96.517	107.158	119.162	37.3323
	60050	66.6928	75.413	85.94	96.6076	107.26	119.274	37.367
	60100	66.7549	75.4829	86.0209	96.6971	107.361	119.386	37.4027
	60150	66.8168	75.552	86.1006	96.786	107.461	119.496	37.4375
	60200	66.8788	75.6217	86.1811	96.8757	107.561	119.607	37.4718
	60250	66.9417	75.693	86.2633	96.9668	107.663	119.719	37.506
	60300	67.0045	75.7633	86.3446	97.0573	107.765	119.832	37.5399
	60350	67.0675	75.8343	86.4267	97.1489	107.868	119.945	37.5738
	60400	67.1314	75.9062	86.5092	97.2404	107.97	120.058	37.609
	60450	67.1957	75.9784	86.5922	97.3324	108.074	120.172	37.6442
	60500	67.2606	76.0512	86.6764	97.4254	108.179	120.287	37.6797
	60550	67.3251	76.1241	86.7603	97.5186	108.283	120.403	37.7141
	60600	67.39	76.1966	86.8441	97.6118	108.388	120.518	37.748
	60650	67.4556	76.2706	86.9294	97.706	108.494	120.635	37.7811
	60700	67.5205	76.3443	87.0144	97.8007	108.6	120.752	37.8157
	60750	67.5857	76.4178	87.0988	97.8954	108.706	120.869	37.8501
	60800	67.6523	76.4924	87.1848	97.9903	108.812	120.987	37.8847
	60850	67.7184	76.5669	87.2702	98.0855	108.918	121.105	37.9192
	60900	67.7845	76.641	87.3555	98.1799	109.024	121.221	37.9538
	60950	67.8505	76.7159	87.4418	98.2754	109.131	121.339	37.9883
	61000	67.9168	76.79	87.5271	98.3705	109.237	121.457	38.0214
	61050	67.9829	76.8644	87.6122	98.4651	109.343	121.574	38.0538
	61100	68.0486	76.9383	87.6976	98.5592	109.448	121.69	38.0855
	61150	68.114	77.0122	87.7822	98.6534	109.553	121.806	38.1176
	61200	68.1787	77.085	87.866	98.747	109.659	121.923	38.1495
	61250	68.2432	77.1579	87.9497	98.8396	109.762	122.037	38.1804
	61300	68.3083	77.231	88.0336	98.9334	109.867	122.153	38.211
	61350	68.3742	77.3049	88.1181	99.028	109.972	122.27	38.2413
	61400	68.4405	77.3794	88.2038	99.1229	110.078	122.387	38.2725
	61450	68.5063	77.4537	88.2892	99.2185	110.185	122.505	38.3042
	61500	68.5711	77.527	88.3733	99.3123	110.29	122.621	38.3355
	61550	68.6358	77.5994	88.4571	99.4049	110.394	122.735	38.367
	61600	68.7	77.6714	88.5401	99.4973	110.497	122.849	38.3987
	61650	68.764	77.7431	88.6222	99.5895	110.6	122.963	38.4303
	61700	68.8286	77.8156	88.7048	99.6818	110.704	123.078	38.4624
	61750	68.8924	77.887	88.7869	99.7735	110.806	123.191	38.4953
	61800	68.9564	77.9584	88.8692	99.8652	110.908	123.304	38.5273
	61850	69.0196	78.0297	88.951	99.9562	111.011	123.417	38.5598
	61900	69.0825	78.1002	89.0323	100.047	111.112	123.53	38.593
	61950	69.1444	78.1701	89.113	100.137	111.213	123.641	38.6263
	62000	69.2067	78.2404	89.194	100.226	111.313	123.751	38.6599
	62050	69.2693	78.3105	89.2748	100.316	111.414	123.862	38.6937
	62100	69.3319	78.3808	89.3556	100.407	111.514	123.973	38.7278
	62150	69.3948	78.4516	89.4369	100.497	111.616	124.084	38.7622
	62200	69.4585	78.5238	89.5193	100.59	111.719	124.198	38.7957
	62250	69.5217	78.5949	89.6012	100.681	111.821	124.311	38.8301
	62300	69.5854	78.6668	89.6836	100.773	111.924	124.423	38.8642
	62350	69.6502	78.7395	89.7668	100.866	112.028	124.539	38.8979
	62400	69.7148	78.8119	89.8501	100.959	112.132	124.654	38.9314
	62450	69.7789	78.884	89.9323	101.052	112.235	124.768	38.9641
	62500	69.8416	78.9548	90.0141	101.143	112.337	124.881	38.9963
	62550	69.9047	79.0258	90.0949	101.234	112.439	124.993	39.028
	62600	69.9675	79.0962	90.1759	101.324	112.54	125.104	39.0605
	62650	70.0291	79.1655	90.2553	101.413	112.639	125.214	39.0919
	62700	70.0909	79.2355	90.3353	101.503	112.739	125.324	39.1244
	62750	70.1526	79.3051	90.4149	101.592	112.839	125.433	39.1573
	62800	70.2144	79.3747	90.4943	101.681	112.938	125.542	39.1906
	62850	70.276	79.4445	90.5739	101.77	113.037	125.652	39.2245
	62900	70.3375	79.5143	90.6537	101.859	113.137	125.762	39.2585
	62950	70.3992	79.584	90.7332	101.948	113.237	125.872	39.2913
	63000	70.4611	79.6541	90.8137	102.038	113.336	125.982	39.3238
	63050	70.5224	79.7234	90.8927	102.126	113.435	126.091	39.3561
	63100	70.5844	79.7932	90.9729	102.215	113.535	126.2	39.3887
	63150	70.6468	79.8636	91.0536	102.306	113.635	126.311	39.4218
	63200	70.7095	79.9346	91.1344	102.397	113.736	126.422	39.4545
	63250	70.7723	80.0052	91.2155	102.487	113.837	126.534	39.4877
	63300	70.8342	80.0752	91.2957	102.577	113.937	126.644	39.5219
	63350	70.8963	80.1456	91.3762	102.666	114.036	126.754	39.556
	63400	70.9571	80.2156	91.4557	102.755	114.136	126.863	39.5908
	63450	71.0202	80.2867	91.5378	102.847	114.238	126.975	39.6259
	63500	71.0827	80.3577	91.6192	102.938	114.339	127.087	39.6606
	63550	71.146	80.4288	91.7004	103.029	114.44	127.198	39.696
	63600	71.2084	80.4993	91.7813	103.119	114.54	127.307	39.7317
	63650	71.2712	80.5704	91.8626	103.21	114.642	127.419	39.7679
	63700	71.3347	80.6419	91.9445	103.301	114.743	127.531	39.804
	63750	71.3976	80.7131	92.0266	103.392	114.845	127.643	39.8394
	63800	71.4597	80.7835	92.1065	103.482	114.944	127.753	39.8747
	63850	71.5216	80.8533	92.1871	103.572	115.043	127.863	39.9101
	63900	71.5832	80.9232	92.2676	103.661	115.143	127.973	39.9456
	63950	71.6443	80.992	92.347	103.75	115.242	128.082	39.9808
	64000	71.7057	81.0618	92.4273	103.839	115.341	128.191	40.0163
	64050	71.7684	81.1323	92.508	103.929	115.441	128.301	40.0519
	64100	71.8297	81.2018	92.5871	104.017	115.539	128.41	40.0882
	64150	71.8912	81.2715	92.6669	104.106	115.637	128.518	40.1238
	64200	71.9526	81.3408	92.7463	104.194	115.736	128.627	40.16
	64250	72.0147	81.4102	92.8252	104.282	115.835	128.735	40.1957
	64300	72.0761	81.4793	92.904	104.37	115.933	128.843	40.2313
	64350	72.1372	81.5479	92.9828	104.458	116.03	128.95	40.2678
	64400	72.198	81.6168	93.0611	104.545	116.128	129.057	40.3048
	64450	72.2587	81.6856	93.14	104.633	116.226	129.165	40.3417
	64500	72.3191	81.754	93.2179	104.72	116.323	129.272	40.3779
	64550	72.379	81.8216	93.2947	104.807	116.42	129.379	40.4127
	64600	72.4385	81.8886	93.3713	104.892	116.515	129.485	40.4478
	64650	72.4973	81.9549	93.4465	104.977	116.61	129.588	40.4826
	64700	72.5564	82.0216	93.5228	105.062	116.704	129.692	40.5171
	64750	72.6155	82.0886	93.5993	105.147	116.799	129.796	40.5517
	64800	72.6746	82.1552	93.675	105.232	116.894	129.901	40.5859
	64850	72.7334	82.2211	93.7497	105.316	116.988	130.004	40.6196
	64900	72.7926	82.2882	93.8263	105.402	117.084	130.109	40.6525
	64950	72.8508	82.3544	93.9021	105.486	117.178	130.213	40.6852
	65000	72.9105	82.4211	93.9781	105.572	117.273	130.318	40.7169
	65050	72.9697	82.4877	94.0541	105.656	117.368	130.422	40.7488
	65100	73.0281	82.5544	94.1294	105.741	117.463	130.527	40.7809
	65150	73.0868	82.6213	94.2056	105.827	117.558	130.631	40.8132
	65200	73.1459	82.6885	94.2829	105.912	117.653	130.737	40.8456
	65250	73.2053	82.7557	94.3599	105.998	117.749	130.843	40.8783
	65300	73.2646	82.823	94.4365	106.084	117.845	130.948	40.9128
	65350	73.3244	82.8912	94.514	106.171	117.941	131.055	40.9465
	65400	73.3834	82.9583	94.591	106.256	118.037	131.161	40.9792
	65450	73.442	83.0252	94.667	106.341	118.131	131.265	41.0123
	65500	73.5011	83.0927	94.7438	106.427	118.227	131.37	41.0459
	65550	73.5606	83.1613	94.8217	106.514	118.324	131.477	41.0789
	65600	73.6193	83.2285	94.899	106.601	118.42	131.582	41.1103
	65650	73.6783	83.2954	94.9746	106.686	118.514	131.687	41.1414
	65700	73.7366	83.3621	95.0505	106.771	118.609	131.792	41.1728
	65750	73.795	83.4283	95.1261	106.856	118.703	131.896	41.2041
	65800	73.8517	83.493	95.2	106.938	118.795	131.998	41.2349
	65850	73.9089	83.5585	95.2736	107.021	118.887	132.099	41.2651
	65900	73.9669	83.6245	95.3491	107.105	118.981	132.203	41.2959
	65950	74.025	83.6911	95.4256	107.19	119.075	132.308	41.3263
	66000	74.0838	83.7579	95.5016	107.275	119.17	132.411	41.3562
	66050	74.1424	83.8241	95.5772	107.36	119.264	132.515	41.3855
	66100	74.2019	83.8917	95.6547	107.447	119.36	132.621	41.4152
	66150	74.2623	83.9599	95.7322	107.534	119.457	132.728	41.4449
	66200	74.3221	84.0273	95.8095	107.62	119.553	132.834	41.4753
	66250	74.3825	84.0956	95.8872	107.707	119.65	132.94	41.5051
	66300	74.4428	84.164	95.9648	107.794	119.747	133.046	41.5358
	66350	74.5029	84.2324	96.042	107.881	119.843	133.153	41.566
	66400	74.5631	84.3004	96.1199	107.968	119.94	133.259	41.5974
	66450	74.6234	84.3685	96.1974	108.055	120.037	133.366	41.6281
	66500	74.6845	84.4378	96.2764	108.143	120.136	133.475	41.6589
	66550	74.7456	84.5069	96.3552	108.231	120.234	133.584	41.6897
	66600	74.8071	84.5764	96.4345	108.32	120.333	133.692	41.7211
	66650	74.8682	84.6461	96.5133	108.408	120.431	133.801	41.7519
	66700	74.9302	84.7157	96.5931	108.498	120.531	133.911	41.7826
	66750	74.9917	84.7844	96.6713	108.585	120.628	134.018	41.8131
	66800	75.0526	84.8534	96.7493	108.673	120.726	134.126	41.8423
	66850	75.1144	84.9234	96.8288	108.762	120.825	134.236	41.8718
	66900	75.1752	84.992	96.9068	108.849	120.923	134.344	41.9006
	66950	75.2366	85.0611	96.9855	108.938	121.021	134.453	41.9283
	67000	75.2982	85.1303	97.0647	109.026	121.12	134.562	41.9548
	67050	75.3599	85.1999	97.1436	109.115	121.218	134.671	41.9812
	67100	75.4207	85.2689	97.2219	109.203	121.316	134.778	42.0078
	67150	75.4818	85.3377	97.3006	109.291	121.415	134.886	42.0336
	67200	75.5426	85.4062	97.3785	109.379	121.512	134.994	42.0587
	67250	75.6028	85.4745	97.4561	109.467	121.61	135.101	42.0829
	67300	75.6637	85.5433	97.5348	109.555	121.708	135.209	42.1083
	67350	75.7239	85.6114	97.6126	109.642	121.805	135.316	42.1335
	67400	75.7846	85.6796	97.6906	109.729	121.903	135.423	42.1582
	67450	75.8457	85.7483	97.7688	109.817	122.001	135.531	42.1823
	67500	75.9072	85.8177	97.8475	109.905	122.1	135.64	42.2064
	67550	75.9682	85.886	97.925	109.993	122.197	135.747	42.2304
	67600	76.0285	85.954	98.003	110.08	122.294	135.854	42.2543
	67650	76.0908	86.0238	98.0824	110.169	122.394	135.964	42.2779
	67700	76.1518	86.0922	98.1613	110.258	122.493	136.073	42.3017
	67750	76.2137	86.162	98.2404	110.346	122.592	136.182	42.325
	67800	76.2767	86.2329	98.3208	110.437	122.694	136.294	42.349
	67850	76.3392	86.3029	98.4011	110.527	122.794	136.405	42.3725
	67900	76.4008	86.3731	98.4811	110.617	122.895	136.515	42.3945
	67950	76.4623	86.4425	98.56	110.706	122.994	136.624	42.4168
	68000	76.5236	86.5121	98.6396	110.795	123.093	136.734	42.4395
	68050	76.5856	86.582	98.719	110.884	123.192	136.843	42.4622
	68100	76.6466	86.6506	98.7976	110.972	123.291	136.952	42.4841
	68150	76.7078	86.7202	98.8774	111.061	123.39	137.061	42.5055
	68200	76.7693	86.79	98.9569	111.15	123.489	137.17	42.5275
	68250	76.8307	86.8594	99.036	111.238	123.588	137.279	42.5496
	68300	76.8924	86.9289	99.1156	111.327	123.687	137.388	42.5708
	68350	76.9549	86.9995	99.1961	111.417	123.787	137.498	42.5925
	68400	77.0178	87.0704	99.2777	111.508	123.889	137.61	42.6155
	68450	77.0815	87.142	99.3596	111.599	123.991	137.722	42.6395
	68500	77.1457	87.2142	99.4421	111.692	124.094	137.836	42.6643
	68550	77.2098	87.2863	99.5242	111.784	124.197	137.949	42.6898
	68600	77.2719	87.3564	99.604	111.875	124.298	138.06	42.7163
	68650	77.3337	87.4268	99.6844	111.965	124.398	138.171	42.7437
	68700	77.3948	87.4955	99.763	112.053	124.497	138.279	42.7717
	68750	77.4563	87.5645	99.8419	112.141	124.595	138.388	42.7997
	68800	77.5176	87.6338	99.9211	112.23	124.695	138.497	42.8278
	68850	77.5791	87.7032	100	112.319	124.794	138.606	42.8553
	68900	77.6407	87.7731	100.08	112.408	124.892	138.714	42.8833
	68950	77.7027	87.8433	100.159	112.498	124.993	138.825	42.911
	69000	77.7646	87.9126	100.239	112.587	125.092	138.934	42.9389
	69050	77.8259	87.9823	100.318	112.677	125.191	139.043	42.9661
	69100	77.8877	88.0528	100.399	112.767	125.292	139.154	42.9936
	69150	77.951	88.1245	100.48	112.859	125.394	139.267	43.0208
	69200	78.0154	88.1967	100.563	112.951	125.498	139.38	43.0481
	69250	78.0792	88.2683	100.645	113.043	125.601	139.493	43.0744
	69300	78.1428	88.3391	100.726	113.135	125.702	139.605	43.1017
	69350	78.2059	88.4105	100.808	113.226	125.804	139.718	43.1288
	69400	78.2685	88.481	100.888	113.317	125.906	139.829	43.1561
	69450	78.3331	88.5533	100.97	113.409	126.009	139.943	43.182
	69500	78.398	88.6265	101.054	113.503	126.114	140.059	43.2087
	69550	78.4617	88.6982	101.136	113.595	126.217	140.172	43.2356
	69600	78.5254	88.77	101.218	113.686	126.319	140.285	43.2629
	69650	78.5895	88.8424	101.3	113.78	126.424	140.4	43.2905
	69700	78.6542	88.9148	101.383	113.873	126.528	140.515	43.3182
	69750	78.7194	88.988	101.467	113.968	126.633	140.631	43.346
	69800	78.7853	89.0615	101.551	114.063	126.74	140.748	43.3735
	69850	78.8501	89.1344	101.635	114.157	126.845	140.864	43.4006
	69900	78.9137	89.2058	101.716	114.249	126.948	140.977	43.4265
	69950	78.9771	89.2768	101.797	114.34	127.051	141.089	43.4519
	70000	79.0413	89.3488	101.88	114.433	127.154	141.203	43.4774
	70050	79.1061	89.4211	101.962	114.526	127.258	141.317	43.5032
	70100	79.171	89.4935	102.045	114.619	127.362	141.431	43.5291
	70150	79.2352	89.5657	102.127	114.711	127.466	141.546	43.5546
	70200	79.2996	89.6381	102.21	114.804	127.57	141.66	43.5803
	70250	79.3646	89.7113	102.294	114.899	127.676	141.776	43.6062
	70300	79.4308	89.7858	102.379	114.994	127.783	141.893	43.6322
	70350	79.4971	89.8606	102.464	115.09	127.89	142.012	43.6571
	70400	79.5636	89.9351	102.549	115.186	127.997	142.13	43.6823
	70450	79.6303	90.0101	102.635	115.283	128.105	142.248	43.707
	70500	79.697	90.0851	102.721	115.379	128.213	142.367	43.7319
	70550	79.7639	90.1603	102.806	115.475	128.32	142.484	43.7585
	70600	79.83	90.2348	102.891	115.57	128.428	142.602	43.7846
	70650	79.8962	90.3091	102.976	115.666	128.534	142.718	43.8101
	70700	79.9624	90.3835	103.06	115.76	128.64	142.835	43.8358
	70750	80.0294	90.4585	103.146	115.857	128.747	142.953	43.8614
	70800	80.0971	90.5352	103.233	115.954	128.857	143.073	43.8861
	70850	80.1656	90.6122	103.321	116.052	128.967	143.193	43.9099
	70900	80.2335	90.6888	103.408	116.15	129.076	143.313	43.9334
	70950	80.3012	90.7653	103.495	116.247	129.185	143.433	43.9564
	71000	80.37	90.843	103.583	116.346	129.295	143.555	43.9797
	71050	80.4392	90.9213	103.672	116.446	129.407	143.678	44.0025
	71100	80.5099	91.0006	103.762	116.548	129.52	143.803	44.0261
	71150	80.5804	91.0803	103.854	116.649	129.634	143.928	44.0505
	71200	80.6511	91.1595	103.944	116.751	129.748	144.054	44.0748
	71250	80.7223	91.2397	104.035	116.853	129.862	144.18	44.0994
	71300	80.7935	91.3199	104.127	116.956	129.977	144.306	44.1237
	71350	80.8647	91.4004	104.218	117.059	130.092	144.433	44.1486
	71400	80.9364	91.4808	104.31	117.162	130.207	144.56	44.1731
	71450	81.0086	91.5622	104.402	117.266	130.324	144.688	44.1976
	71500	81.0803	91.6432	104.495	117.369	130.439	144.816	44.2231
	71550	81.1534	91.7253	104.589	117.475	130.557	144.945	44.2471
	71600	81.2264	91.8073	104.682	117.579	130.673	145.074	44.2699
	71650	81.2988	91.8892	104.775	117.684	130.791	145.203	44.2925
	71700	81.3723	91.972	104.87	117.79	130.909	145.334	44.3156
	71750	81.446	92.0549	104.965	117.896	131.028	145.464	44.3386
	71800	81.5193	92.1375	105.058	118.001	131.146	145.594	44.3619
	71850	81.5931	92.2205	105.153	118.107	131.264	145.725	44.3845
	71900	81.6666	92.3035	105.248	118.213	131.383	145.856	44.4074
	71950	81.7407	92.3867	105.342	118.32	131.503	145.988	44.4304
	72000	81.8143	92.4697	105.437	118.426	131.622	146.118	44.4532
	72050	81.8891	92.5531	105.532	118.533	131.741	146.25	44.477
	72100	81.9617	92.6355	105.625	118.638	131.859	146.379	44.5013
	72150	82.0349	92.7178	105.719	118.743	131.977	146.508	44.5264
	72200	82.1058	92.798	105.811	118.846	132.092	146.635	44.552
	72250	82.1776	92.8791	105.903	118.949	132.208	146.762	44.5785
	72300	82.2495	92.9602	105.995	119.053	132.324	146.889	44.6049
	72350	82.3207	93.0407	106.087	119.156	132.439	147.017	44.6299
	72400	82.3915	93.1207	106.178	119.258	132.554	147.143	44.655
	72450	82.4633	93.2013	106.27	119.362	132.67	147.27	44.6811
	72500	82.5343	93.2818	106.362	119.465	132.785	147.397	44.707
	72550	82.6055	93.3621	106.454	119.568	132.901	147.524	44.7315
	72600	82.676	93.4423	106.545	119.671	133.016	147.651	44.7543
	72650	82.7472	93.5226	106.637	119.774	133.131	147.778	44.7775
	72700	82.8175	93.6024	106.728	119.876	133.245	147.903	44.8017
	72750	82.8876	93.6813	106.818	119.978	133.359	148.029	44.8266
	72800	82.9572	93.7601	106.908	120.08	133.472	148.153	44.8517
	72850	83.0264	93.838	106.997	120.18	133.584	148.276	44.8775
	72900	83.0953	93.9162	107.087	120.281	133.697	148.399	44.9031
	72950	83.1637	93.9938	107.175	120.381	133.808	148.522	44.9291
	73000	83.2321	94.0708	107.263	120.48	133.919	148.643	44.9553
	73050	83.2996	94.1471	107.351	120.579	134.03	148.764	44.9822
	73100	83.3682	94.2247	107.44	120.679	134.141	148.887	45.0085
	73150	83.4368	94.3024	107.529	120.779	134.253	149.01	45.0349
	73200	83.5056	94.3804	107.618	120.88	134.366	149.133	45.0598
	73250	83.574	94.4581	107.708	120.98	134.478	149.257	45.0847
	73300	83.6434	94.5371	107.798	121.082	134.592	149.382	45.1087
	73350	83.7131	94.6165	107.888	121.184	134.706	149.507	45.1326
	73400	83.7837	94.6961	107.98	121.288	134.822	149.635	45.1566
	73450	83.8538	94.7759	108.072	121.391	134.937	149.762	45.1805
	73500	83.9237	94.8552	108.162	121.493	135.051	149.887	45.2056
	73550	83.9942	94.9355	108.254	121.596	135.166	150.013	45.2306
	73600	84.0647	95.0154	108.345	121.699	135.281	150.14	45.2548
	73650	84.1347	95.0948	108.436	121.801	135.395	150.266	45.2795
	73700	84.2045	95.1745	108.527	121.904	135.51	150.392	45.3041
	73750	84.2749	95.2537	108.618	122.007	135.624	150.518	45.3284
	73800	84.3444	95.3327	108.708	122.109	135.738	150.642	45.3545
	73850	84.4152	95.4128	108.8	122.212	135.853	150.769	45.3812
	73900	84.4845	95.4917	108.89	122.314	135.968	150.895	45.4087
	73950	84.5535	95.5704	108.98	122.415	136.081	151.02	45.4361
	74000	84.6224	95.6486	109.069	122.516	136.193	151.142	45.4633
	74050	84.6906	95.7266	109.158	122.617	136.305	151.266	45.4902
	74100	84.7583	95.8032	109.246	122.716	136.416	151.386	45.5161
	74150	84.8261	95.8801	109.335	122.816	136.526	151.507	45.5423
	74200	84.8932	95.9565	109.422	122.914	136.636	151.628	45.5679
	74250	84.9605	96.0329	109.509	123.012	136.746	151.749	45.5931
	74300	85.0274	96.1089	109.596	123.111	136.856	151.869	45.6184
	74350	85.0939	96.1854	109.684	123.21	136.966	151.99	45.6444
	74400	85.1615	96.2619	109.772	123.309	137.076	152.11	45.6703
	74450	85.2282	96.338	109.859	123.407	137.186	152.23	45.6966
	74500	85.2963	96.4144	109.947	123.505	137.296	152.351	45.7223
	74550	85.3633	96.4904	110.034	123.604	137.406	152.472	45.7489
	74600	85.4311	96.567	110.122	123.704	137.517	152.593	45.776
	74650	85.499	96.6442	110.21	123.803	137.628	152.715	45.8026
	74700	85.5678	96.7215	110.299	123.903	137.74	152.838	45.8292
	74750	85.6367	96.7991	110.387	124.003	137.851	152.959	45.8566
	74800	85.7041	96.8756	110.475	124.102	137.962	153.08	45.8834
	74850	85.7722	96.952	110.562	124.201	138.072	153.201	45.9098
	74900	85.8403	97.029	110.65	124.3	138.182	153.322	45.9373
	74950	85.9071	97.1043	110.736	124.397	138.291	153.441	45.964
	75000	85.9746	97.1804	110.824	124.496	138.401	153.561	45.9908
	75050	86.0413	97.2565	110.911	124.594	138.511	153.682	46.0182
	75100	86.1091	97.3331	110.999	124.694	138.622	153.804	46.045
	75150	86.1768	97.4101	111.087	124.793	138.733	153.927	46.0713
	75200	86.2444	97.487	111.175	124.893	138.844	154.049	46.0971
	75250	86.3122	97.5637	111.263	124.992	138.955	154.171	46.123
	75300	86.3784	97.6391	111.35	125.089	139.064	154.29	46.1493
	75350	86.4436	97.713	111.435	125.186	139.172	154.407	46.1754
	75400	86.5077	97.7862	111.519	125.281	139.278	154.523	46.2019
	75450	86.5717	97.859	111.602	125.375	139.383	154.638	46.2288
	75500	86.6351	97.9301	111.683	125.467	139.486	154.751	46.2558
	75550	86.6979	98.0013	111.765	125.56	139.59	154.864	46.2831
	75600	86.7607	98.0724	111.847	125.652	139.693	154.977	46.3102
	75650	86.8226	98.142	111.928	125.743	139.794	155.088	46.337
	75700	86.8846	98.2121	112.009	125.834	139.896	155.2	46.3634
	75750	86.947	98.2824	112.089	125.925	139.997	155.311	46.3895
	75800	87.0103	98.3536	112.171	126.018	140.101	155.425	46.4151
	75850	87.0735	98.425	112.253	126.111	140.204	155.539	46.441
	75900	87.1369	98.4966	112.336	126.204	140.308	155.652	46.4673
	75950	87.2017	98.5692	112.419	126.299	140.415	155.769	46.4937
	76000	87.2661	98.6418	112.503	126.394	140.521	155.885	46.5202
	76050	87.3297	98.7139	112.585	126.488	140.626	156	46.5468
	76100	87.3933	98.7857	112.668	126.582	140.731	156.115	46.5737
	76150	87.4568	98.8578	112.751	126.675	140.836	156.229	46.6008
	76200	87.5201	98.9291	112.833	126.768	140.939	156.343	46.6282
	76250	87.5833	99.0005	112.916	126.861	141.043	156.456	46.6547
	76300	87.6472	99.073	112.999	126.955	141.148	156.572	46.6806
	76350	87.7108	99.145	113.082	127.049	141.253	156.686	46.7063
	76400	87.7748	99.218	113.166	127.143	141.358	156.801	46.7309
	76450	87.8388	99.2904	113.25	127.238	141.463	156.917	46.7564
	76500	87.9026	99.3626	113.333	127.332	141.568	157.031	46.7824
	76550	87.9663	99.4353	113.417	127.426	141.674	157.147	46.8084
	76600	88.0313	99.5089	113.501	127.522	141.782	157.265	46.8342
	76650	88.0959	99.5819	113.585	127.617	141.888	157.382	46.8577
	76700	88.1603	99.6548	113.669	127.711	141.993	157.497	46.8815
	76750	88.2238	99.7265	113.752	127.804	142.097	157.611	46.9058
	76800	88.2885	99.7998	113.836	127.898	142.203	157.726	46.9311
	76850	88.3531	99.8727	113.919	127.993	142.308	157.842	46.9571
	76900	88.4171	99.9453	114.002	128.086	142.412	157.955	46.9838
	76950	88.4817	100.019	114.086	128.181	142.518	158.071	47.0108
	77000	88.5461	100.091	114.17	128.275	142.623	158.186	47.0376
	77050	88.6112	100.165	114.254	128.37	142.73	158.302	47.0644
	77100	88.677	100.24	114.34	128.465	142.837	158.419	47.0913
	77150	88.743	100.315	114.425	128.561	142.944	158.537	47.1189
	77200	88.8083	100.389	114.51	128.657	143.051	158.655	47.1457
	77250	88.8745	100.465	114.597	128.755	143.16	158.774	47.1724
	77300	88.9412	100.541	114.684	128.854	143.27	158.894	47.1997
	77350	89.0083	100.617	114.772	128.952	143.38	159.014	47.2269
	77400	89.0756	100.694	114.859	129.05	143.489	159.134	47.2536
	77450	89.1419	100.77	114.946	129.148	143.599	159.254	47.2803
	77500	89.2088	100.846	115.034	129.247	143.708	159.374	47.3068
	77550	89.2761	100.922	115.122	129.345	143.818	159.494	47.3343
	77600	89.3435	100.999	115.21	129.445	143.93	159.616	47.3615
	77650	89.4113	101.076	115.298	129.545	144.041	159.738	47.3894
	77700	89.479	101.153	115.386	129.644	144.152	159.86	47.4169
	77750	89.5472	101.231	115.475	129.744	144.263	159.981	47.4445
	77800	89.6146	101.308	115.563	129.842	144.374	160.102	47.4731
	77850	89.6822	101.384	115.65	129.941	144.484	160.223	47.5015
	77900	89.7499	101.462	115.739	130.041	144.596	160.346	47.5292
	77950	89.8178	101.539	115.827	130.14	144.707	160.467	47.5562
	78000	89.8855	101.616	115.915	130.239	144.817	160.588	47.5828
	78050	89.9529	101.692	116.002	130.338	144.927	160.709	47.6084
	78100	90.0191	101.767	116.088	130.434	145.035	160.827	47.6322
	78150	90.0838	101.84	116.172	130.529	145.14	160.943	47.6571
	78200	90.1489	101.914	116.256	130.624	145.246	161.06	47.682
	78250	90.2137	101.987	116.34	130.72	145.353	161.176	47.7078
	78300	90.2784	102.061	116.424	130.815	145.459	161.291	47.7335
	78350	90.3442	102.136	116.51	130.912	145.567	161.41	47.7602
	78400	90.4103	102.21	116.596	131.009	145.676	161.528	47.7872
	78450	90.4764	102.285	116.681	131.105	145.784	161.646	47.8139
	78500	90.5422	102.359	116.767	131.202	145.891	161.764	47.8409
	78550	90.6092	102.435	116.853	131.299	146	161.883	47.8678
	78600	90.6768	102.51	116.941	131.398	146.11	162.004	47.8951
	78650	90.7436	102.586	117.028	131.496	146.22	162.125	47.9226
	78700	90.8099	102.661	117.114	131.593	146.329	162.244	47.9505
	78750	90.876	102.737	117.2	131.691	146.438	162.364	47.977
	78800	90.942	102.811	117.287	131.788	146.546	162.483	48.0028
	78850	91.0092	102.887	117.374	131.887	146.657	162.604	48.029
	78900	91.0776	102.965	117.463	131.988	146.769	162.727	48.0546
	78950	91.1461	103.043	117.553	132.089	146.882	162.851	48.0807
	79000	91.2157	103.121	117.643	132.191	146.996	162.976	48.1076
	79050	91.2843	103.199	117.733	132.292	147.109	163.099	48.1339
	79100	91.352	103.275	117.821	132.393	147.221	163.222	48.1609
	79150	91.4196	103.352	117.91	132.492	147.332	163.344	48.1889
	79200	91.487	103.428	117.997	132.592	147.442	163.465	48.2167
	79250	91.5543	103.504	118.085	132.691	147.553	163.587	48.2451
	79300	91.6211	103.58	118.172	132.79	147.663	163.708	48.274
	79350	91.6874	103.655	118.259	132.889	147.773	163.828	48.3042
	79400	91.7545	103.732	118.347	132.988	147.883	163.95	48.3346
	79450	91.8216	103.808	118.434	133.087	147.993	164.071	48.3655
	79500	91.888	103.883	118.521	133.186	148.103	164.191	48.3956
	79550	91.955	103.959	118.607	133.284	148.212	164.311	48.4271
	79600	92.0208	104.033	118.693	133.381	148.32	164.429	48.4578
	79650	92.0861	104.107	118.778	133.478	148.428	164.548	48.4882
	79700	92.1513	104.181	118.863	133.575	148.536	164.666	48.5182
	79750	92.2169	104.257	118.95	133.674	148.645	164.786	48.5483
	79800	92.2839	104.333	119.038	133.773	148.756	164.908	48.5784
	79850	92.3518	104.41	119.126	133.874	148.869	165.032	48.6093
	79900	92.4202	104.488	119.216	133.976	148.982	165.156	48.64
	79950	92.4883	104.565	119.305	134.077	149.094	165.279	48.6703
	80000	92.5559	104.642	119.393	134.177	149.205	165.402	48.7003
	80050	92.6231	104.718	119.482	134.278	149.317	165.525	48.7298
	80100	92.6903	104.795	119.57	134.378	149.428	165.648	48.759
	80150	92.7579	104.872	119.659	134.479	149.54	165.771	48.7887
	80200	92.8257	104.949	119.747	134.58	149.653	165.895	48.8186
	80250	92.8935	105.026	119.835	134.68	149.764	166.018	48.8473
	80300	92.9618	105.104	119.925	134.782	149.877	166.142	48.8759
	80350	93.0314	105.183	120.016	134.885	149.992	166.268	48.904
	80400	93.1019	105.264	120.108	134.99	150.108	166.396	48.9318
	80450	93.1721	105.344	120.2	135.095	150.225	166.525	48.9599
	80500	93.2422	105.423	120.291	135.199	150.341	166.653	48.9891
	80550	93.312	105.502	120.382	135.303	150.456	166.779	49.0179
	80600	93.3819	105.582	120.473	135.407	150.571	166.907	49.0464
	80650	93.4515	105.661	120.564	135.511	150.687	167.033	49.0748
	80700	93.5214	105.741	120.656	135.615	150.802	167.16	49.1041
	80750	93.5914	105.82	120.747	135.719	150.917	167.287	49.1343
	80800	93.6608	105.898	120.837	135.823	151.032	167.414	49.1645
	80850	93.7301	105.977	120.928	135.926	151.147	167.541	49.1954
	80900	93.7992	106.056	121.019	136.029	151.262	167.667	49.2266
	80950	93.8687	106.134	121.109	136.132	151.376	167.793	49.2581
	81000	93.9382	106.213	121.199	136.235	151.491	167.918	49.2897
	81050	94.0085	106.293	121.29	136.339	151.606	168.046	49.3212
	81100	94.0793	106.373	121.382	136.443	151.723	168.174	49.3528
	81150	94.1511	106.455	121.475	136.549	151.84	168.302	49.3843
	81200	94.2224	106.535	121.568	136.654	151.957	168.431	49.4166
	81250	94.2937	106.616	121.66	136.759	152.074	168.561	49.449
	81300	94.3649	106.697	121.753	136.865	152.191	168.689	49.4813
	81350	94.4363	106.778	121.845	136.97	152.308	168.818	49.5139
	81400	94.5075	106.859	121.938	137.075	152.425	168.947	49.5464
	81450	94.5787	106.939	122.03	137.18	152.542	169.076	49.5797
	81500	94.6503	107.02	122.123	137.286	152.659	169.205	49.614
	81550	94.7214	107.101	122.214	137.39	152.775	169.333	49.6467
	81600	94.7931	107.182	122.308	137.497	152.893	169.463	49.6792
	81650	94.8651	107.264	122.402	137.603	153.012	169.594	49.7109
	81700	94.9383	107.347	122.496	137.711	153.131	169.725	49.7425
	81750	95.0119	107.43	122.591	137.819	153.251	169.858	49.7745
	81800	95.0853	107.512	122.686	137.926	153.371	169.989	49.8063
	81850	95.158	107.595	122.78	138.034	153.49	170.121	49.8387
	81900	95.2308	107.677	122.875	138.141	153.608	170.252	49.8721
	81950	95.3041	107.76	122.969	138.248	153.727	170.384	49.9056
	82000	95.3773	107.843	123.064	138.356	153.847	170.515	49.9395
	82050	95.4501	107.925	123.159	138.463	153.966	170.646	49.9743
	82100	95.5236	108.008	123.253	138.571	154.085	170.778	50.0095
	82150	95.597	108.091	123.348	138.679	154.205	170.91	50.0429
	82200	95.6688	108.173	123.441	138.784	154.323	171.039	50.0762
	82250	95.7414	108.254	123.535	138.89	154.44	171.169	50.1091
	82300	95.8125	108.334	123.627	138.995	154.557	171.298	50.142
	82350	95.8838	108.415	123.72	139.1	154.673	171.427	50.1754
	82400	95.9554	108.496	123.812	139.205	154.79	171.556	50.2086
	82450	96.0276	108.578	123.906	139.31	154.908	171.685	50.2425
	82500	96.1	108.66	123.999	139.417	155.027	171.817	50.2768
	82550	96.1727	108.742	124.094	139.523	155.146	171.947	50.3119
	82600	96.246	108.825	124.188	139.631	155.265	172.079	50.3478
	82650	96.3197	108.908	124.283	139.738	155.384	172.211	50.3833
	82700	96.3929	108.991	124.378	139.845	155.503	172.343	50.4188
	82750	96.4652	109.073	124.472	139.951	155.621	172.473	50.4539
	82800	96.539	109.156	124.566	140.058	155.74	172.605	50.4894
	82850	96.6136	109.24	124.663	140.167	155.861	172.738	50.525
	82900	96.6885	109.325	124.76	140.277	155.983	172.873	50.5602
	82950	96.7621	109.409	124.855	140.385	156.103	173.005	50.5964
	83000	96.8359	109.492	124.951	140.492	156.222	173.137	50.6326
	83050	96.9098	109.576	125.047	140.6	156.342	173.269	50.669
	83100	96.9845	109.66	125.143	140.708	156.463	173.403	50.7054
	83150	97.058	109.744	125.239	140.817	156.584	173.537	50.742
	83200	97.133	109.829	125.335	140.926	156.705	173.671	50.7796
	83250	97.2076	109.913	125.433	141.036	156.826	173.806	50.8169
	83300	97.2839	109.999	125.531	141.147	156.95	173.943	50.8541
	83350	97.36	110.086	125.63	141.259	157.074	174.081	50.8917
	83400	97.4362	110.172	125.728	141.37	157.198	174.218	50.9297
	83450	97.5115	110.257	125.826	141.481	157.32	174.353	50.968
	83500	97.5866	110.343	125.924	141.591	157.442	174.489	51.0066
	83550	97.6624	110.429	126.022	141.702	157.566	174.625	51.0457
	83600	97.739	110.516	126.122	141.814	157.691	174.763	51.0847
	83650	97.8162	110.603	126.221	141.927	157.816	174.901	51.1235
	83700	97.894	110.692	126.323	142.042	157.943	175.042	51.1633
	83750	97.9721	110.78	126.423	142.156	158.07	175.182	51.2034
	83800	98.0487	110.867	126.523	142.268	158.194	175.319	51.2429
	83850	98.1249	110.953	126.621	142.379	158.319	175.457	51.2827
	83900	98.2014	111.039	126.72	142.492	158.443	175.595	51.323
	83950	98.2779	111.126	126.819	142.603	158.568	175.732	51.3624
	84000	98.3542	111.212	126.918	142.715	158.692	175.87	51.4023
	84050	98.4298	111.297	127.016	142.826	158.815	176.006	51.442
	84100	98.5065	111.384	127.114	142.937	158.938	176.142	51.4822
	84150	98.5824	111.469	127.213	143.047	159.061	176.278	51.5222
	84200	98.6568	111.554	127.31	143.157	159.184	176.413	51.562
	84250	98.7315	111.638	127.406	143.267	159.306	176.549	51.6017
	84300	98.8071	111.724	127.505	143.378	159.43	176.686	51.6411
	84350	98.8823	111.809	127.603	143.489	159.553	176.823	51.6816
	84400	98.9583	111.895	127.702	143.601	159.678	176.961	51.7221
	84450	99.0345	111.982	127.801	143.713	159.803	177.099	51.7624
	84500	99.1114	112.069	127.901	143.826	159.929	177.238	51.8027
	84550	99.1875	112.155	128	143.938	160.053	177.376	51.8439
	84600	99.2642	112.243	128.1	144.051	160.18	177.515	51.8846
	84650	99.3417	112.331	128.201	144.165	160.307	177.656	51.9261
	84700	99.4187	112.418	128.301	144.278	160.432	177.795	51.9675
	84750	99.4957	112.505	128.401	144.392	160.559	177.935	52.0085
	84800	99.5731	112.592	128.501	144.505	160.685	178.074	52.0502
	84850	99.6504	112.679	128.601	144.618	160.812	178.214	52.0918
	84900	99.7275	112.766	128.701	144.731	160.938	178.353	52.1333
	84950	99.8048	112.852	128.8	144.843	161.063	178.492	52.1753
	85000	99.8813	112.939	128.9	144.956	161.189	178.631	52.2173
	85050	99.9582	113.026	128.999	145.069	161.315	178.77	52.2595
	85100	100.035	113.112	129.099	145.181	161.44	178.908	52.3026
	85150	100.111	113.199	129.198	145.294	161.566	179.046	52.3461
	85200	100.188	113.285	129.298	145.406	161.691	179.184	52.3901
	85250	100.265	113.371	129.396	145.518	161.817	179.322	52.4353
	85300	100.341	113.457	129.495	145.63	161.942	179.46	52.4802
	85350	100.417	113.543	129.594	145.741	162.066	179.597	52.5239
	85400	100.493	113.628	129.692	145.853	162.192	179.735	52.568
	85450	100.569	113.714	129.79	145.963	162.315	179.871	52.6104
	85500	100.644	113.799	129.888	146.074	162.439	180.007	52.6531
	85550	100.72	113.884	129.986	146.185	162.562	180.143	52.6952
	85600	100.796	113.969	130.083	146.295	162.685	180.278	52.7373
	85650	100.872	114.054	130.181	146.406	162.81	180.416	52.7793
	85700	100.95	114.142	130.282	146.519	162.936	180.555	52.8217
	85750	101.027	114.229	130.382	146.631	163.061	180.694	52.8646
	85800	101.104	114.315	130.481	146.743	163.186	180.831	52.9076
	85850	101.18	114.401	130.58	146.854	163.31	180.967	52.9518
	85900	101.255	114.485	130.677	146.964	163.433	181.103	52.9961
	85950	101.33	114.57	130.775	147.073	163.554	181.237	53.0416
	86000	101.406	114.654	130.872	147.183	163.677	181.372	53.0862
	86050	101.482	114.74	130.97	147.295	163.801	181.509	53.1307
	86100	101.558	114.825	131.069	147.405	163.925	181.645	53.1743
	86150	101.635	114.912	131.168	147.518	164.05	181.784	53.2176
	86200	101.71	114.997	131.267	147.629	164.174	181.92	53.2607
	86250	101.786	115.083	131.366	147.74	164.298	182.056	53.3038
	86300	101.862	115.168	131.464	147.851	164.422	182.191	53.347
	86350	101.939	115.255	131.563	147.963	164.546	182.328	53.3898
	86400	102.015	115.34	131.662	148.074	164.67	182.465	53.4335
	86450	102.092	115.426	131.761	148.184	164.793	182.6	53.4771
	86500	102.167	115.511	131.858	148.294	164.917	182.735	53.5192
	86550	102.243	115.597	131.957	148.405	165.04	182.871	53.5613
	86600	102.319	115.682	132.055	148.515	165.163	183.007	53.6039
	86650	102.395	115.768	132.153	148.626	165.286	183.142	53.6452
	86700	102.471	115.853	132.251	148.736	165.409	183.278	53.6861
	86750	102.547	115.938	132.349	148.846	165.532	183.413	53.7266
	86800	102.623	116.022	132.446	148.955	165.654	183.547	53.766
	86850	102.697	116.106	132.543	149.064	165.776	183.681	53.8057
	86900	102.772	116.189	132.638	149.172	165.897	183.814	53.8459
	86950	102.846	116.272	132.734	149.28	166.017	183.947	53.8864
	87000	102.922	116.357	132.832	149.39	166.14	184.082	53.9277
	87050	102.998	116.443	132.93	149.5	166.263	184.217	53.969
	87100	103.074	116.528	133.028	149.611	166.387	184.353	54.01
	87150	103.15	116.613	133.126	149.721	166.51	184.489	54.0505
	87200	103.226	116.699	133.224	149.832	166.633	184.625	54.0913
	87250	103.302	116.785	133.323	149.943	166.757	184.761	54.132
	87300	103.379	116.872	133.423	150.055	166.883	184.899	54.1725
	87350	103.458	116.961	133.526	150.17	167.011	185.04	54.2123
	87400	103.537	117.05	133.628	150.285	167.139	185.181	54.2521
	87450	103.616	117.139	133.73	150.4	167.267	185.322	54.2907
	87500	103.695	117.228	133.832	150.514	167.395	185.462	54.3299
	87550	103.774	117.317	133.935	150.629	167.523	185.603	54.369
	87600	103.853	117.406	134.037	150.745	167.651	185.745	54.4081
	87650	103.934	117.496	134.14	150.861	167.781	185.888	54.4469
	87700	104.015	117.587	134.245	150.979	167.913	186.033	54.4852
	87750	104.095	117.678	134.349	151.097	168.043	186.177	54.523
	87800	104.175	117.768	134.453	151.214	168.174	186.321	54.5605
	87850	104.255	117.858	134.557	151.331	168.305	186.464	54.5987
	87900	104.336	117.949	134.661	151.448	168.436	186.609	54.6366
	87950	104.417	118.04	134.766	151.567	168.567	186.754	54.6754
	88000	104.497	118.131	134.87	151.684	168.698	186.898	54.7147
	88050	104.578	118.222	134.975	151.803	168.83	187.043	54.7548
	88100	104.659	118.314	135.08	151.921	168.963	187.188	54.7948
	88150	104.742	118.407	135.187	152.041	169.096	187.335	54.8339
	88200	104.824	118.499	135.293	152.161	169.23	187.483	54.8723
	88250	104.907	118.593	135.401	152.283	169.365	187.631	54.9123
	88300	104.989	118.686	135.508	152.403	169.499	187.779	54.9528
	88350	105.072	118.78	135.615	152.524	169.633	187.928	54.9917
	88400	105.155	118.873	135.722	152.645	169.768	188.077	55.0311
	88450	105.238	118.967	135.829	152.766	169.904	188.226	55.0685
	88500	105.321	119.06	135.937	152.888	170.039	188.375	55.1054
	88550	105.402	119.153	136.044	153.008	170.174	188.523	55.1437
	88600	105.486	119.246	136.152	153.131	170.31	188.673	55.1813
	88650	105.568	119.339	136.257	153.251	170.444	188.82	55.2187
	88700	105.65	119.432	136.364	153.372	170.578	188.968	55.2551
	88750	105.732	119.524	136.471	153.493	170.713	189.116	55.2924
	88800	105.814	119.617	136.577	153.613	170.848	189.265	55.3305
	88850	105.897	119.71	136.684	153.734	170.982	189.413	55.3687
	88900	105.98	119.802	136.79	153.855	171.117	189.561	55.4074
	88950	106.062	119.895	136.897	153.976	171.252	189.709	55.4463
	89000	106.144	119.987	137.003	154.096	171.386	189.856	55.4858
	89050	106.226	120.078	137.109	154.216	171.52	190.004	55.5257
	89100	106.308	120.17	137.214	154.336	171.654	190.151	55.5657
	89150	106.391	120.264	137.321	154.457	171.789	190.3	55.6053
	89200	106.474	120.357	137.428	154.58	171.926	190.45	55.6451
	89250	106.557	120.45	137.535	154.701	172.061	190.599	55.6853
	89300	106.638	120.54	137.639	154.819	172.193	190.744	55.7247
	89350	106.717	120.63	137.742	154.936	172.323	190.887	55.7647
	89400	106.797	120.719	137.845	155.054	172.454	191.031	55.8043
	89450	106.879	120.81	137.95	155.173	172.587	191.178	55.8437
	89500	106.959	120.901	138.054	155.291	172.719	191.323	55.8822
	89550	107.04	120.991	138.158	155.41	172.852	191.469	55.9207
	89600	107.121	121.082	138.262	155.529	172.984	191.614	55.9578
	89650	107.201	121.172	138.366	155.647	173.115	191.758	55.9952
	89700	107.281	121.262	138.469	155.764	173.245	191.901	56.0339
	89750	107.362	121.352	138.573	155.882	173.377	192.046	56.0728
	89800	107.442	121.442	138.676	156	173.508	192.19	56.1109
	89850	107.523	121.533	138.781	156.119	173.641	192.335	56.1493
	89900	107.604	121.624	138.885	156.238	173.772	192.48	56.1879
	89950	107.685	121.715	138.989	156.356	173.905	192.625	56.226
	90000	107.767	121.807	139.095	156.476	174.038	192.772	56.2639
	90050	107.848	121.898	139.2	156.596	174.171	192.917	56.3023
	90100	107.929	121.989	139.304	156.714	174.303	193.062	56.34
	90150	108.009	122.078	139.407	156.832	174.434	193.205	56.3784
	90200	108.088	122.168	139.51	156.949	174.564	193.347	56.4164
	90250	108.167	122.256	139.612	157.065	174.693	193.489	56.4538
	90300	108.246	122.345	139.714	157.181	174.822	193.631	56.49
	90350	108.326	122.435	139.818	157.299	174.953	193.775	56.526
	90400	108.405	122.525	139.92	157.415	175.083	193.917	56.5607
	90450	108.483	122.613	140.022	157.531	175.211	194.058	56.5958
	90500	108.561	122.701	140.123	157.646	175.34	194.199	56.6311
	90550	108.639	122.79	140.224	157.762	175.468	194.34	56.6663
	90600	108.717	122.878	140.326	157.877	175.596	194.48	56.7012
	90650	108.796	122.967	140.428	157.993	175.725	194.622	56.7353
	90700	108.873	123.054	140.53	158.109	175.853	194.762	56.7695
	90750	108.951	123.142	140.631	158.223	175.981	194.902	56.8026
	90800	109.029	123.23	140.732	158.339	176.108	195.042	56.8362
	90850	109.106	123.318	140.832	158.453	176.236	195.182	56.8688
	90900	109.183	123.405	140.932	158.566	176.361	195.319	56.9033
	90950	109.26	123.492	141.032	158.68	176.488	195.458	56.937
	91000	109.337	123.579	141.133	158.794	176.614	195.597	56.9707
	91050	109.413	123.665	141.232	158.908	176.74	195.735	57.0047
	91100	109.489	123.752	141.332	159.022	176.866	195.874	57.0387
	91150	109.565	123.838	141.431	159.135	176.991	196.011	57.0735
	91200	109.641	123.924	141.53	159.248	177.116	196.149	57.1079
	91250	109.718	124.011	141.631	159.362	177.242	196.287	57.1437
	91300	109.794	124.097	141.73	159.475	177.368	196.425	57.179
	91350	109.871	124.184	141.83	159.589	177.494	196.564	57.2141
	91400	109.947	124.271	141.931	159.704	177.621	196.703	57.2497
	91450	110.024	124.359	142.032	159.819	177.749	196.843	57.2853
	91500	110.101	124.446	142.134	159.934	177.876	196.982	57.3211
	91550	110.178	124.533	142.234	160.048	178.003	197.121	57.3581
	91600	110.256	124.621	142.335	160.163	178.131	197.262	57.3956
	91650	110.333	124.709	142.437	160.278	178.259	197.401	57.4337
	91700	110.411	124.797	142.539	160.394	178.387	197.542	57.4708
	91750	110.49	124.887	142.642	160.511	178.517	197.685	57.5078
	91800	110.567	124.974	142.742	160.625	178.643	197.823	57.5446
	91850	110.644	125.061	142.844	160.739	178.769	197.962	57.5814
	91900	110.721	125.148	142.943	160.852	178.895	198.1	57.6178
	91950	110.796	125.234	143.043	160.966	179.021	198.237	57.6542
	92000	110.872	125.32	143.142	161.078	179.145	198.374	57.6902
	92050	110.949	125.406	143.243	161.192	179.272	198.513	57.7267
	92100	111.026	125.493	143.343	161.306	179.399	198.652	57.7634
	92150	111.103	125.58	143.444	161.42	179.525	198.791	57.8002
	92200	111.181	125.669	143.545	161.535	179.653	198.931	57.837
	92250	111.259	125.757	143.647	161.65	179.781	199.07	57.8739
	92300	111.335	125.843	143.746	161.762	179.906	199.208	57.9106
	92350	111.411	125.928	143.845	161.875	180.03	199.344	57.9476
	92400	111.486	126.014	143.944	161.986	180.155	199.48	57.9832
	92450	111.562	126.1	144.042	162.098	180.279	199.616	58.0189
	92500	111.638	126.186	144.141	162.21	180.404	199.752	58.0538
	92550	111.713	126.27	144.239	162.32	180.526	199.887	58.0885
	92600	111.786	126.353	144.334	162.429	180.648	200.02	58.1235
	92650	111.86	126.437	144.43	162.538	180.769	200.153	58.158
	92700	111.934	126.52	144.527	162.647	180.89	200.286	58.1919
	92750	112.008	126.604	144.624	162.757	181.013	200.42	58.2253
	92800	112.082	126.688	144.72	162.866	181.135	200.554	58.2588
	92850	112.156	126.771	144.816	162.974	181.255	200.686	58.2928
	92900	112.231	126.855	144.913	163.083	181.376	200.819	58.3273
	92950	112.305	126.94	145.011	163.193	181.499	200.953	58.3615
	93000	112.38	127.025	145.109	163.303	181.622	201.088	58.396
	93050	112.455	127.109	145.206	163.414	181.745	201.223	58.4298
	93100	112.531	127.194	145.305	163.525	181.869	201.359	58.4636
	93150	112.607	127.279	145.402	163.635	181.992	201.494	58.4983
	93200	112.682	127.364	145.5	163.745	182.115	201.628	58.5334
	93250	112.756	127.447	145.596	163.855	182.237	201.761	58.5689
	93300	112.831	127.532	145.693	163.964	182.36	201.895	58.6037
	93350	112.907	127.618	145.792	164.076	182.484	202.032	58.6378
	93400	112.984	127.704	145.892	164.188	182.609	202.169	58.6711
	93450	113.06	127.79	145.991	164.3	182.733	202.305	58.7044
	93500	113.135	127.876	146.089	164.411	182.857	202.441	58.7376
	93550	113.211	127.961	146.187	164.523	182.982	202.578	58.7707
	93600	113.287	128.047	146.286	164.634	183.106	202.714	58.8023
	93650	113.362	128.133	146.384	164.746	183.23	202.849	58.8337
	93700	113.437	128.218	146.482	164.857	183.353	202.984	58.8646
	93750	113.512	128.304	146.581	164.969	183.478	203.121	58.8962
	93800	113.588	128.39	146.68	165.081	183.603	203.258	58.9276
	93850	113.663	128.476	146.778	165.192	183.726	203.393	58.9598
	93900	113.739	128.561	146.876	165.304	183.85	203.529	58.9932
	93950	113.814	128.647	146.975	165.416	183.974	203.665	59.0269
	94000	113.89	128.733	147.074	165.528	184.099	203.802	59.0611
	94050	113.966	128.82	147.175	165.642	184.226	203.941	59.0959
	94100	114.043	128.908	147.275	165.756	184.353	204.081	59.1309
	94150	114.12	128.995	147.376	165.869	184.479	204.219	59.1663
	94200	114.196	129.082	147.476	165.983	184.605	204.358	59.2014
	94250	114.272	129.169	147.576	166.096	184.731	204.496	59.2365
	94300	114.351	129.259	147.678	166.211	184.859	204.637	59.2709
	94350	114.43	129.348	147.781	166.328	184.988	204.779	59.3058
	94400	114.508	129.437	147.884	166.444	185.117	204.921	59.341
	94450	114.587	129.527	147.987	166.56	185.246	205.064	59.3761
	94500	114.665	129.617	148.09	166.677	185.376	205.206	59.4109
	94550	114.744	129.708	148.195	166.795	185.507	205.35	59.446
	94600	114.825	129.799	148.3	166.914	185.639	205.495	59.4796
	94650	114.904	129.89	148.403	167.031	185.77	205.639	59.5127
	94700	114.984	129.981	148.508	167.149	185.901	205.783	59.5449
	94750	115.064	130.073	148.613	167.269	186.034	205.928	59.5776
	94800	115.146	130.166	148.721	167.39	186.168	206.077	59.6105
	94850	115.227	130.26	148.828	167.511	186.304	206.225	59.6435
	94900	115.308	130.352	148.935	167.631	186.438	206.372	59.6756
	94950	115.39	130.446	149.042	167.753	186.573	206.52	59.7073
	95000	115.471	130.539	149.15	167.873	186.708	206.667	59.7396
	95050	115.552	130.632	149.256	167.993	186.841	206.814	59.7732
	95100	115.633	130.724	149.362	168.113	186.975	206.959	59.8065
	95150	115.714	130.816	149.469	168.232	187.107	207.105	59.8394
	95200	115.794	130.907	149.574	168.35	187.239	207.249	59.8704
	95250	115.874	130.998	149.678	168.467	187.369	207.392	59.9012
	95300	115.953	131.087	149.781	168.584	187.5	207.534	59.9323
	95350	116.032	131.178	149.885	168.701	187.63	207.677	59.9632
	95400	116.111	131.269	149.991	168.819	187.762	207.822	59.9942
	95450	116.193	131.361	150.097	168.939	187.896	207.968	60.025
	95500	116.273	131.453	150.203	169.059	188.029	208.114	60.0555
	95550	116.354	131.545	150.309	169.179	188.163	208.26	60.0869
	95600	116.433	131.636	150.414	169.297	188.295	208.405	60.118
	95650	116.512	131.726	150.518	169.414	188.426	208.547	60.1495
	95700	116.59	131.816	150.622	169.532	188.556	208.689	60.1805
	95750	116.67	131.906	150.727	169.65	188.688	208.833	60.2118
	95800	116.748	131.996	150.83	169.767	188.819	208.976	60.2447
	95850	116.826	132.084	150.933	169.883	188.947	209.117	60.2765
	95900	116.905	132.173	151.035	169.998	189.076	209.257	60.3071
	95950	116.982	132.261	151.137	170.113	189.204	209.397	60.338
	96000	117.06	132.35	151.24	170.229	189.332	209.537	60.3693
	96050	117.138	132.438	151.343	170.344	189.461	209.677	60.4008
	96100	117.215	132.525	151.443	170.457	189.587	209.815	60.4322
	96150	117.291	132.611	151.542	170.569	189.711	209.95	60.4634
	96200	117.365	132.696	151.641	170.68	189.835	210.086	60.4929
	96250	117.44	132.781	151.739	170.79	189.957	210.219	60.522
	96300	117.514	132.866	151.837	170.9	190.08	210.353	60.5499
	96350	117.589	132.951	151.935	171.011	190.203	210.487	60.5776
	96400	117.664	133.037	152.034	171.122	190.327	210.622	60.6055
	96450	117.74	133.122	152.133	171.233	190.451	210.758	60.6332
	96500	117.815	133.208	152.233	171.345	190.576	210.894	60.6603
	96550	117.892	133.295	152.333	171.458	190.702	211.031	60.6866
	96600	117.967	133.381	152.432	171.569	190.826	211.166	60.7125
	96650	118.042	133.467	152.531	171.68	190.95	211.302	60.7388
	96700	118.119	133.554	152.631	171.792	191.075	211.438	60.7643
	96750	118.196	133.641	152.732	171.905	191.201	211.575	60.7893
	96800	118.272	133.728	152.832	172.017	191.326	211.711	60.814
	96850	118.347	133.814	152.932	172.129	191.451	211.847	60.8393
	96900	118.424	133.9	153.032	172.241	191.576	211.984	60.8651
	96950	118.5	133.986	153.131	172.353	191.701	212.12	60.8906
	97000	118.575	134.072	153.231	172.464	191.825	212.256	60.9156
	97050	118.651	134.159	153.331	172.576	191.951	212.393	60.9389
	97100	118.726	134.244	153.429	172.687	192.074	212.527	60.9619
	97150	118.8	134.328	153.527	172.796	192.196	212.66	60.985
	97200	118.875	134.412	153.624	172.905	192.318	212.794	61.0082
	97250	118.949	134.496	153.722	173.015	192.441	212.927	61.0309
	97300	119.025	134.582	153.821	173.126	192.565	213.062	61.054
	97350	119.099	134.666	153.919	173.235	192.687	213.195	61.0766
	97400	119.172	134.748	154.014	173.343	192.807	213.326	61.0997
	97450	119.245	134.831	154.111	173.451	192.927	213.457	61.1224
	97500	119.317	134.914	154.206	173.557	193.047	213.587	61.1441
	97550	119.389	134.994	154.299	173.663	193.164	213.714	61.1664
	97600	119.462	135.077	154.394	173.77	193.284	213.845	61.1883
	97650	119.534	135.159	154.489	173.876	193.402	213.973	61.2102
	97700	119.606	135.24	154.585	173.982	193.521	214.103	61.232
	97750	119.677	135.322	154.678	174.087	193.638	214.231	61.2543
	97800	119.75	135.404	154.772	174.194	193.757	214.361	61.2768
	97850	119.823	135.487	154.868	174.302	193.877	214.492	61.2981
	97900	119.896	135.569	154.964	174.409	193.996	214.621	61.3202
	97950	119.969	135.652	155.06	174.516	194.116	214.752	61.3419
	98000	120.043	135.735	155.157	174.624	194.236	214.883	61.3635
	98050	120.116	135.819	155.253	174.732	194.357	215.014	61.3847
	98100	120.19	135.902	155.348	174.839	194.476	215.144	61.4049
	98150	120.263	135.985	155.445	174.947	194.597	215.275	61.4248
	98200	120.336	136.067	155.54	175.052	194.715	215.404	61.4452
	98250	120.408	136.149	155.634	175.158	194.833	215.532	61.4653
	98300	120.481	136.232	155.73	175.265	194.952	215.66	61.4864
	98350	120.555	136.315	155.827	175.372	195.072	215.791	61.5067
	98400	120.628	136.398	155.922	175.48	195.192	215.921	61.5269
	98450	120.701	136.481	156.018	175.588	195.312	216.052	61.547
	98500	120.775	136.565	156.115	175.696	195.433	216.183	61.5668
	98550	120.849	136.649	156.212	175.804	195.553	216.314	61.5871
	98600	120.923	136.733	156.308	175.912	195.674	216.445	61.6073
	98650	120.997	136.817	156.406	176.022	195.796	216.578	61.6264
	98700	121.072	136.902	156.504	176.132	195.919	216.712	61.6452
	98750	121.147	136.987	156.602	176.243	196.043	216.847	61.6639
	98800	121.221	137.072	156.701	176.353	196.165	216.98	61.682
	98850	121.296	137.157	156.799	176.462	196.287	217.113	61.7001
	98900	121.371	137.241	156.895	176.571	196.409	217.246	61.7185
	98950	121.445	137.325	156.993	176.68	196.531	217.379	61.7361
	99000	121.519	137.409	157.09	176.789	196.652	217.511	61.7526
	99050	121.594	137.493	157.187	176.898	196.774	217.643	61.7695
	99100	121.668	137.577	157.285	177.006	196.895	217.775	61.7856
	99150	121.741	137.66	157.38	177.113	197.014	217.906	61.8013
	99200	121.814	137.742	157.476	177.219	197.133	218.035	61.8171
	99250	121.887	137.825	157.572	177.327	197.253	218.166	61.8327
	99300	121.96	137.907	157.667	177.433	197.372	218.295	61.8499
	99350	122.033	137.99	157.763	177.541	197.493	218.426	61.868
	99400	122.107	138.073	157.859	177.649	197.614	218.558	61.8856
	99450	122.181	138.156	157.956	177.757	197.735	218.69	61.9038
	99500	122.253	138.239	158.051	177.864	197.854	218.82	61.923
	99550	122.326	138.321	158.147	177.971	197.974	218.951	61.9431
	99600	122.399	138.403	158.242	178.078	198.094	219.081	61.9624
	99650	122.471	138.484	158.336	178.183	198.212	219.21	61.9817
	99700	122.544	138.567	158.432	178.291	198.333	219.342	62.0005
	99750	122.618	138.65	158.529	178.4	198.454	219.474	62.0192
	99800	122.691	138.733	158.625	178.507	198.575	219.605	62.0376
[truncated: 6,004 more rows]

## Sheet: Figure 3f
PXRD patterns of spherical TpPa-polymers and TpPa-SCOFs
TpPa-SCOF-An		TpPa-SCOF		TpPa-Polymer-An		TpPa-Polymer
2Theta	intensity	2Theta	intensity	2Theta	intensity	2Theta	intensity
2.0001	5728	2.0001	4055	2.0001	6647	2.0001	5259
2.02041	5637	2.02041	3860	2.02041	6307	2.02041	5016
2.04073	5322	2.04073	3610	2.04073	6000	2.04073	5012
2.06104	5169	2.06104	3662	2.06104	5759	2.06104	4731
2.08136	4962	2.08136	3394	2.08136	5410	2.08136	4371
2.10167	4705	2.10167	3176	2.10167	5153	2.10167	4267
2.12199	4611	2.12199	3120	2.12199	4897	2.12199	4009
2.1423	4325	2.1423	2921	2.1423	4670	2.1423	3830
2.16262	4035	2.16262	2671	2.16262	4405	2.16262	3631
2.18293	3838	2.18293	2605	2.18293	4141	2.18293	3656
2.20325	3749	2.20325	2560	2.20325	3933	2.20325	3311
2.22356	3670	2.22356	2333	2.22356	3718	2.22356	3137
2.24388	3423	2.24388	2225	2.24388	3538	2.24388	2956
2.26419	3314	2.26419	2107	2.26419	3331	2.26419	2817
2.28451	2948	2.28451	2151	2.28451	3114	2.28451	2652
2.30482	2965	2.30482	1897	2.30482	2977	2.30482	2561
2.32514	2875	2.32514	1788	2.32514	2862	2.32514	2318
2.34545	2766	2.34545	1732	2.34545	2719	2.34545	2306
2.36577	2669	2.36577	1717	2.36577	2534	2.36577	2150
2.38608	2629	2.38608	1607	2.38608	2413	2.38608	2108
2.4064	2532	2.4064	1610	2.4064	2327	2.4064	1991
2.42671	2445	2.42671	1608	2.42671	2283	2.42671	1985
2.44703	2446	2.44703	1517	2.44703	2213	2.44703	1954
2.46734	2419	2.46734	1456	2.46734	2142	2.46734	1887
2.48766	2401	2.48766	1484	2.48766	2107	2.48766	1878
2.50797	2423	2.50797	1479	2.50797	2071	2.50797	1749
2.52829	2308	2.52829	1340	2.52829	2038	2.52829	1782
2.5486	2344	2.5486	1381	2.5486	1986	2.5486	1852
2.56892	2343	2.56892	1332	2.56892	1954	2.56892	1855
2.58923	2242	2.58923	1350	2.58923	1900	2.58923	1830
2.60955	2268	2.60955	1312	2.60955	1871	2.60955	1772
2.62986	2175	2.62986	1310	2.62986	1843	2.62986	1691
2.65018	2081	2.65018	1222	2.65018	1808	2.65018	1606
2.67049	2133	2.67049	1219	2.67049	1792	2.67049	1749
2.69081	2089	2.69081	1182	2.69081	1787	2.69081	1624
2.71112	2051	2.71112	1200	2.71112	1754	2.71112	1558
2.73144	2112	2.73144	1209	2.73144	1687	2.73144	1659
2.75175	2058	2.75175	1209	2.75175	1687	2.75175	1619
2.77207	2056	2.77207	1138	2.77207	1717	2.77207	1596
2.79238	2020	2.79238	1110	2.79238	1668	2.79238	1604
2.8127	2011	2.8127	1122	2.8127	1575	2.8127	1598
2.83301	2027	2.83301	1118	2.83301	1534	2.83301	1481
2.85333	1931	2.85333	1078	2.85333	1523	2.85333	1475
2.87364	2024	2.87364	1104	2.87364	1487	2.87364	1486
2.89396	1937	2.89396	1071	2.89396	1497	2.89396	1433
2.91427	1967	2.91427	1053	2.91427	1509	2.91427	1485
2.93459	1925	2.93459	1062	2.93459	1520	2.93459	1499
2.9549	1932	2.9549	1036	2.9549	1477	2.9549	1434
2.97522	1890	2.97522	984	2.97522	1474	2.97522	1463
2.99553	1926	2.99553	1013	2.99553	1430	2.99553	1456
3.01585	1874	3.01585	998	3.01585	1402	3.01585	1345
3.03616	1896	3.03616	1006	3.03616	1364	3.03616	1395
3.05648	1721	3.05648	1022	3.05648	1404	3.05648	1427
3.07679	1794	3.07679	964	3.07679	1438	3.07679	1337
3.09711	1857	3.09711	955	3.09711	1383	3.09711	1378
3.11742	1870	3.11742	956	3.11742	1334	3.11742	1292
3.13774	1805	3.13774	977	3.13774	1349	3.13774	1313
3.15805	1817	3.15805	916	3.15805	1374	3.15805	1376
3.17837	1787	3.17837	965	3.17837	1342	3.17837	1276
3.19868	1747	3.19868	984	3.19868	1351	3.19868	1306
3.219	1649	3.219	890	3.219	1353	3.219	1246
3.23931	1739	3.23931	895	3.23931	1346	3.23931	1189
3.25963	1798	3.25963	911	3.25963	1304	3.25963	1216
3.27994	1739	3.27994	919	3.27994	1291	3.27994	1268
3.30026	1770	3.30026	941	3.30026	1290	3.30026	1209
3.32057	1692	3.32057	880	3.32057	1317	3.32057	1248
3.34089	1727	3.34089	892	3.34089	1279	3.34089	1159
3.3612	1692	3.3612	947	3.3612	1260	3.3612	1104
3.38152	1682	3.38152	938	3.38152	1248	3.38152	1213
3.40183	1701	3.40183	925	3.40183	1275	3.40183	1196
3.42215	1698	3.42215	951	3.42215	1269	3.42215	1162
3.44246	1708	3.44246	906	3.44246	1298	3.44246	1191
3.46278	1739	3.46278	883	3.46278	1273	3.46278	1142
3.48309	1811	3.48309	960	3.48309	1244	3.48309	1158
3.50341	1758	3.50341	901	3.50341	1220	3.50341	1184
3.52372	1701	3.52372	883	3.52372	1194	3.52372	1124
3.54403	1834	3.54403	860	3.54403	1186	3.54403	1135
3.56435	1776	3.56435	895	3.56435	1169	3.56435	1085
3.58466	1805	3.58466	909	3.58466	1177	3.58466	1083
3.60498	1750	3.60498	915	3.60498	1173	3.60498	1082
3.62529	1750	3.62529	851	3.62529	1195	3.62529	1046
3.64561	1750	3.64561	926	3.64561	1204	3.64561	1046
3.66592	1822	3.66592	941	3.66592	1225	3.66592	1007
3.68624	1895	3.68624	918	3.68624	1200	3.68624	1027
3.70655	1939	3.70655	894	3.70655	1191	3.70655	1035
3.72687	1899	3.72687	928	3.72687	1150	3.72687	999
3.74718	1880	3.74718	920	3.74718	1165	3.74718	1060
3.7675	1900	3.7675	858	3.7675	1135	3.7675	956
3.78781	1926	3.78781	922	3.78781	1147	3.78781	938
3.80813	1945	3.80813	946	3.80813	1119	3.80813	953
3.82844	2011	3.82844	913	3.82844	1129	3.82844	938
3.84876	2003	3.84876	954	3.84876	1168	3.84876	985
3.86907	2024	3.86907	958	3.86907	1183	3.86907	968
3.88939	2021	3.88939	987	3.88939	1145	3.88939	1020
3.9097	2136	3.9097	980	3.9097	1125	3.9097	967
3.93002	2293	3.93002	972	3.93002	1113	3.93002	962
3.95033	2181	3.95033	1002	3.95033	1092	3.95033	995
3.97065	2313	3.97065	956	3.97065	1115	3.97065	969
3.99096	2348	3.99096	1026	3.99096	1124	3.99096	898
4.01128	2386	4.01128	1047	4.01128	1146	4.01128	952
4.03159	2542	4.03159	1067	4.03159	1148	4.03159	943
4.05191	2619	4.05191	1062	4.05191	1144	4.05191	966
4.07222	2670	4.07222	1062	4.07222	1130	4.07222	962
4.09254	2665	4.09254	1122	4.09254	1142	4.09254	908
4.11285	2885	4.11285	1103	4.11285	1143	4.11285	945
4.13317	2968	4.13317	1111	4.13317	1147	4.13317	984
4.15348	3061	4.15348	1123	4.15348	1133	4.15348	959
4.1738	3236	4.1738	1254	4.1738	1124	4.1738	882
4.19411	3363	4.19411	1219	4.19411	1097	4.19411	984
4.21443	3395	4.21443	1228	4.21443	1137	4.21443	926
4.23474	3585	4.23474	1285	4.23474	1136	4.23474	913
4.25506	3800	4.25506	1327	4.25506	1146	4.25506	880
4.27537	3985	4.27537	1357	4.27537	1147	4.27537	1011
4.29569	4053	4.29569	1353	4.29569	1166	4.29569	993
4.316	4221	4.316	1410	4.316	1181	4.316	956
4.33632	4342	4.33632	1516	4.33632	1141	4.33632	964
4.35663	4574	4.35663	1506	4.35663	1144	4.35663	959
4.37695	4812	4.37695	1534	4.37695	1188	4.37695	962
4.39726	5062	4.39726	1521	4.39726	1230	4.39726	957
4.41758	5126	4.41758	1595	4.41758	1201	4.41758	979
4.43789	5425	4.43789	1588	4.43789	1174	4.43789	941
4.45821	5492	4.45821	1654	4.45821	1171	4.45821	973
4.47852	5724	4.47852	1664	4.47852	1188	4.47852	1022
4.49884	5625	4.49884	1763	4.49884	1176	4.49884	988
4.51915	6023	4.51915	1696	4.51915	1160	4.51915	961
4.53947	5954	4.53947	1743	4.53947	1197	4.53947	974
4.55978	6128	4.55978	1723	4.55978	1226	4.55978	1010
4.5801	6015	4.5801	1734	4.5801	1221	4.5801	1003
4.60041	6101	4.60041	1719	4.60041	1200	4.60041	977
4.62073	5984	4.62073	1708	4.62073	1218	4.62073	1015
4.64104	5977	4.64104	1782	4.64104	1237	4.64104	1010
4.66136	5851	4.66136	1694	4.66136	1240	4.66136	952
4.68167	5740	4.68167	1630	4.68167	1221	4.68167	1074
4.70199	5668	4.70199	1629	4.70199	1209	4.70199	1002
4.7223	5464	4.7223	1626	4.7223	1186	4.7223	930
4.74262	5178	4.74262	1511	4.74262	1179	4.74262	977
4.76293	5162	4.76293	1503	4.76293	1138	4.76293	988
4.78325	4947	4.78325	1513	4.78325	1154	4.78325	973
4.80356	4641	4.80356	1450	4.80356	1140	4.80356	980
4.82388	4513	4.82388	1348	4.82388	1166	4.82388	952
4.84419	4289	4.84419	1368	4.84419	1139	4.84419	984
4.86451	4158	4.86451	1340	4.86451	1136	4.86451	944
4.88482	3868	4.88482	1289	4.88482	1130	4.88482	910
4.90514	3706	4.90514	1257	4.90514	1129	4.90514	931
4.92545	3547	4.92545	1192	4.92545	1120	4.92545	849
4.94577	3411	4.94577	1257	4.94577	1103	4.94577	884
4.96608	3191	4.96608	1168	4.96608	1106	4.96608	869
4.9864	3113	4.9864	1152	4.9864	1079	4.9864	876
5.00671	2930	5.00671	1106	5.00671	1069	5.00671	929
5.02703	2733	5.02703	1118	5.02703	1014	5.02703	853
5.04734	2733	5.04734	1097	5.04734	1031	5.04734	835
5.06765	2536	5.06765	995	5.06765	1037	5.06765	858
5.08797	2424	5.08797	1009	5.08797	1033	5.08797	858
5.10828	2254	5.10828	1020	5.10828	1006	5.10828	846
5.1286	2185	5.1286	1005	5.1286	1019	5.1286	778
5.14891	2147	5.14891	980	5.14891	998	5.14891	855
5.16923	2094	5.16923	913	5.16923	969	5.16923	795
5.18954	2005	5.18954	976	5.18954	964	5.18954	837
5.20986	1846	5.20986	916	5.20986	984	5.20986	785
5.23017	1901	5.23017	928	5.23017	979	5.23017	794
5.25049	1734	5.25049	858	5.25049	950	5.25049	815
5.2708	1692	5.2708	914	5.2708	929	5.2708	800
5.29112	1754	5.29112	843	5.29112	955	5.29112	787
5.31143	1655	5.31143	874	5.31143	979	5.31143	744
5.33175	1634	5.33175	872	5.33175	948	5.33175	785
5.35206	1584	5.35206	850	5.35206	925	5.35206	827
5.37238	1506	5.37238	797	5.37238	934	5.37238	777
5.39269	1527	5.39269	856	5.39269	948	5.39269	774
5.41301	1449	5.41301	822	5.41301	975	5.41301	760
5.43332	1521	5.43332	821	5.43332	968	5.43332	750
5.45364	1470	5.45364	815	5.45364	948	5.45364	727
5.47395	1431	5.47395	806	5.47395	939	5.47395	763
5.49427	1373	5.49427	844	5.49427	939	5.49427	749
5.51458	1427	5.51458	781	5.51458	913	5.51458	702
5.5349	1314	5.5349	828	5.5349	889	5.5349	754
5.55521	1372	5.55521	810	5.55521	912	5.55521	757
5.57553	1364	5.57553	731	5.57553	929	5.57553	734
5.59584	1258	5.59584	718	5.59584	916	5.59584	749
5.61616	1274	5.61616	773	5.61616	901	5.61616	738
5.63647	1241	5.63647	762	5.63647	897	5.63647	715
5.65679	1275	5.65679	769	5.65679	895	5.65679	737
5.6771	1232	5.6771	745	5.6771	884	5.6771	702
5.69742	1191	5.69742	749	5.69742	872	5.69742	744
5.71773	1136	5.71773	756	5.71773	853	5.71773	745
5.73805	1149	5.73805	708	5.73805	865	5.73805	720
5.75836	1126	5.75836	748	5.75836	902	5.75836	681
5.77868	1198	5.77868	752	5.77868	915	5.77868	688
5.79899	1123	5.79899	683	5.79899	919	5.79899	731
5.81931	1159	5.81931	716	5.81931	901	5.81931	711
5.83962	1070	5.83962	719	5.83962	896	5.83962	759
5.85994	1109	5.85994	721	5.85994	853	5.85994	702
5.88025	1104	5.88025	673	5.88025	866	5.88025	655
5.90057	1131	5.90057	699	5.90057	853	5.90057	674
5.92088	1094	5.92088	677	5.92088	872	5.92088	689
5.9412	1037	5.9412	678	5.9412	857	5.9412	721
5.96151	1028	5.96151	686	5.96151	853	5.96151	666
5.98183	1002	5.98183	681	5.98183	828	5.98183	629
6.00214	1052	6.00214	689	6.00214	827	6.00214	688
6.02246	1092	6.02246	713	6.02246	852	6.02246	659
6.04277	1022	6.04277	690	6.04277	853	6.04277	695
6.06309	1006	6.06309	717	6.06309	846	6.06309	660
6.0834	937	6.0834	674	6.0834	838	6.0834	693
6.10372	1037	6.10372	687	6.10372	854	6.10372	707
6.12403	989	6.12403	614	6.12403	847	6.12403	715
6.14435	965	6.14435	623	6.14435	866	6.14435	655
6.16466	979	6.16466	638	6.16466	851	6.16466	675
6.18498	963	6.18498	659	6.18498	841	6.18498	636
6.20529	966	6.20529	617	6.20529	799	6.20529	713
6.22561	945	6.22561	644	6.22561	809	6.22561	695
6.24592	924	6.24592	600	6.24592	808	6.24592	695
6.26624	975	6.26624	643	6.26624	830	6.26624	713
6.28655	913	6.28655	571	6.28655	835	6.28655	662
6.30687	947	6.30687	643	6.30687	859	6.30687	682
6.32718	920	6.32718	657	6.32718	881	6.32718	672
6.3475	913	6.3475	608	6.3475	851	6.3475	697
6.36781	901	6.36781	670	6.36781	821	6.36781	614
6.38813	890	6.38813	626	6.38813	799	6.38813	685
6.40844	884	6.40844	606	6.40844	827	6.40844	645
6.42876	983	6.42876	581	6.42876	807	6.42876	697
6.44907	903	6.44907	618	6.44907	802	6.44907	658
6.46939	906	6.46939	611	6.46939	826	6.46939	615
6.4897	896	6.4897	594	6.4897	836	6.4897	667
6.51002	913	6.51002	588	6.51002	828	6.51002	623
6.53033	877	6.53033	641	6.53033	830	6.53033	619
6.55065	904	6.55065	622	6.55065	876	6.55065	622
6.57096	861	6.57096	634	6.57096	868	6.57096	641
6.59127	925	6.59127	663	6.59127	856	6.59127	648
6.61159	879	6.61159	605	6.61159	857	6.61159	675
6.6319	861	6.6319	609	6.6319	867	6.6319	640
6.65222	882	6.65222	629	6.65222	842	6.65222	643
6.67253	878	6.67253	628	6.67253	810	6.67253	664
6.69285	865	6.69285	587	6.69285	804	6.69285	683
6.71316	913	6.71316	661	6.71316	831	6.71316	679
6.73348	888	6.73348	640	6.73348	838	6.73348	624
6.75379	897	6.75379	575	6.75379	818	6.75379	663
6.77411	869	6.77411	605	6.77411	821	6.77411	649
6.79442	857	6.79442	581	6.79442	831	6.79442	700
6.81474	849	6.81474	621	6.81474	835	6.81474	639
6.83505	899	6.83505	570	6.83505	800	6.83505	643
6.85537	857	6.85537	595	6.85537	774	6.85537	683
6.87568	848	6.87568	598	6.87568	765	6.87568	617
6.896	877	6.896	605	6.896	795	6.896	669
6.91631	919	6.91631	614	6.91631	814	6.91631	636
6.93663	846	6.93663	584	6.93663	833	6.93663	621
6.95694	905	6.95694	613	6.95694	829	6.95694	659
6.97726	859	6.97726	599	6.97726	845	6.97726	644
6.99757	845	6.99757	608	6.99757	848	6.99757	615
7.01789	817	7.01789	637	7.01789	871	7.01789	620
7.0382	839	7.0382	577	7.0382	843	7.0382	613
7.05852	861	7.05852	607	7.05852	835	7.05852	635
7.07883	893	7.07883	644	7.07883	816	7.07883	652
7.09915	871	7.09915	629	7.09915	815	7.09915	667
7.11946	880	7.11946	645	7.11946	793	7.11946	652
7.13978	833	7.13978	673	7.13978	794	7.13978	636
7.16009	851	7.16009	627	7.16009	798	7.16009	640
7.18041	835	7.18041	625	7.18041	789	7.18041	609
7.20072	814	7.20072	610	7.20072	755	7.20072	634
7.22104	821	7.22104	620	7.22104	763	7.22104	639
7.24135	857	7.24135	657	7.24135	805	7.24135	652
7.26167	858	7.26167	637	7.26167	814	7.26167	626
7.28198	863	7.28198	608	7.28198	815	7.28198	649
7.3023	851	7.3023	661	7.3023	807	7.3023	624
7.32261	835	7.32261	682	7.32261	799	7.32261	626
7.34293	840	7.34293	649	7.34293	762	7.34293	659
7.36324	796	7.36324	667	7.36324	753	7.36324	633
7.38356	809	7.38356	682	7.38356	772	7.38356	639
7.40387	849	7.40387	671	7.40387	794	7.40387	627
7.42419	823	7.42419	665	7.42419	821	7.42419	647
7.4445	888	7.4445	646	7.4445	795	7.4445	645
7.46482	900	7.46482	627	7.46482	792	7.46482	620
7.48513	793	7.48513	652	7.48513	779	7.48513	612
7.50545	848	7.50545	689	7.50545	800	7.50545	641
7.52576	855	7.52576	650	7.52576	788	7.52576	651
7.54608	913	7.54608	660	7.54608	781	7.54608	676
7.56639	876	7.56639	697	7.56639	783	7.56639	659
7.58671	872	7.58671	699	7.58671	815	7.58671	626
7.60702	850	7.60702	730	7.60702	805	7.60702	647
7.62734	883	7.62734	705	7.62734	792	7.62734	662
7.64765	927	7.64765	734	7.64765	779	7.64765	652
7.66797	857	7.66797	764	7.66797	805	7.66797	658
7.68828	926	7.68828	776	7.68828	805	7.68828	650
7.7086	925	7.7086	744	7.7086	803	7.7086	643
7.72891	910	7.72891	768	7.72891	802	7.72891	665
7.74923	979	7.74923	729	7.74923	812	7.74923	663
7.76954	940	7.76954	809	7.76954	827	7.76954	691
7.78986	967	7.78986	757	7.78986	808	7.78986	642
7.81017	940	7.81017	752	7.81017	826	7.81017	686
7.83049	985	7.83049	802	7.83049	827	7.83049	677
7.8508	987	7.8508	817	7.8508	836	7.8508	709
7.87112	982	7.87112	817	7.87112	821	7.87112	688
7.89143	951	7.89143	754	7.89143	817	7.89143	682
7.91175	1011	7.91175	747	7.91175	823	7.91175	679
7.93206	1010	7.93206	826	7.93206	817	7.93206	694
7.95238	990	7.95238	780	7.95238	815	7.95238	681
7.97269	980	7.97269	862	7.97269	822	7.97269	664
7.99301	1013	7.99301	717	7.99301	846	7.99301	689
8.01332	1082	8.01332	802	8.01332	818	8.01332	692
8.03364	1002	8.03364	730	8.03364	806	8.03364	703
8.05395	1052	8.05395	752	8.05395	818	8.05395	688
8.07427	988	8.07427	707	8.07427	836	8.07427	691
8.09458	986	8.09458	780	8.09458	829	8.09458	666
8.11489	979	8.11489	754	8.11489	839	8.11489	682
8.13521	966	8.13521	719	8.13521	820	8.13521	663
8.15552	960	8.15552	753	8.15552	785	8.15552	657
8.17584	987	8.17584	707	8.17584	767	8.17584	682
8.19615	929	8.19615	744	8.19615	813	8.19615	639
8.21647	935	8.21647	757	8.21647	813	8.21647	675
8.23678	949	8.23678	783	8.23678	804	8.23678	663
8.2571	909	8.2571	694	8.2571	775	8.2571	668
8.27741	899	8.27741	692	8.27741	786	8.27741	687
8.29773	943	8.29773	725	8.29773	773	8.29773	687
8.31804	900	8.31804	658	8.31804	778	8.31804	681
8.33836	928	8.33836	692	8.33836	778	8.33836	619
8.35867	911	8.35867	682	8.35867	780	8.35867	658
8.37899	901	8.37899	677	8.37899	781	8.37899	658
8.3993	834	8.3993	627	8.3993	763	8.3993	611
8.41962	839	8.41962	643	8.41962	756	8.41962	680
8.43993	900	8.43993	604	8.43993	745	8.43993	649
8.46025	827	8.46025	612	8.46025	747	8.46025	680
8.48056	843	8.48056	595	8.48056	734	8.48056	615
8.50088	867	8.50088	631	8.50088	705	8.50088	641
8.52119	811	8.52119	601	8.52119	712	8.52119	621
8.54151	787	8.54151	609	8.54151	723	8.54151	625
8.56182	821	8.56182	564	8.56182	728	8.56182	623
8.58214	773	8.58214	627	8.58214	718	8.58214	624
8.60245	790	8.60245	585	8.60245	732	8.60245	594
8.62277	755	8.62277	572	8.62277	712	8.62277	621
8.64308	756	8.64308	594	8.64308	711	8.64308	578
8.6634	791	8.6634	592	8.6634	696	8.6634	572
8.68371	728	8.68371	511	8.68371	684	8.68371	603
8.70403	739	8.70403	548	8.70403	666	8.70403	565
8.72434	776	8.72434	539	8.72434	699	8.72434	583
8.74466	743	8.74466	562	8.74466	699	8.74466	600
8.76497	752	8.76497	512	8.76497	681	8.76497	579
8.78529	760	8.78529	524	8.78529	682	8.78529	606
8.8056	727	8.8056	561	8.8056	678	8.8056	589
8.82592	719	8.82592	504	8.82592	661	8.82592	622
8.84623	761	8.84623	549	8.84623	652	8.84623	587
8.86655	750	8.86655	525	8.86655	679	8.86655	571
8.88686	715	8.88686	563	8.88686	674	8.88686	577
8.90718	678	8.90718	511	8.90718	667	8.90718	588
8.92749	693	8.92749	513	8.92749	667	8.92749	555
8.94781	688	8.94781	526	8.94781	671	8.94781	573
8.96812	663	8.96812	528	8.96812	666	8.96812	520
8.98844	698	8.98844	515	8.98844	659	8.98844	548
9.00875	699	9.00875	525	9.00875	635	9.00875	604
9.02907	693	9.02907	499	9.02907	644	9.02907	530
9.04938	726	9.04938	529	9.04938	648	9.04938	546
9.0697	685	9.0697	484	9.0697	665	9.0697	555
9.09001	736	9.09001	540	9.09001	643	9.09001	581
9.11033	700	9.11033	504	9.11033	638	9.11033	533
9.13064	652	9.13064	482	9.13064	633	9.13064	571
9.15096	725	9.15096	476	9.15096	649	9.15096	541
9.17127	707	9.17127	501	9.17127	628	9.17127	504
9.19159	645	9.19159	476	9.19159	601	9.19159	579
9.2119	689	9.2119	476	9.2119	603	9.2119	533
9.23222	652	9.23222	501	9.23222	646	9.23222	526
9.25253	668	9.25253	519	9.25253	657	9.25253	546
9.27285	679	9.27285	460	9.27285	654	9.27285	534
9.29316	660	9.29316	472	9.29316	636	9.29316	549
9.31348	693	9.31348	480	9.31348	626	9.31348	526
9.33379	688	9.33379	494	9.33379	604	9.33379	517
9.35411	675	9.35411	449	9.35411	595	9.35411	473
9.37442	686	9.37442	478	9.37442	593	9.37442	539
9.39474	677	9.39474	462	9.39474	591	9.39474	516
9.41505	692	9.41505	481	9.41505	587	9.41505	522
9.43537	656	9.43537	452	9.43537	571	9.43537	568
9.45568	636	9.45568	465	9.45568	577	9.45568	539
9.476	676	9.476	435	9.476	608	9.476	521
9.49631	650	9.49631	461	9.49631	629	9.49631	488
9.51663	687	9.51663	446	9.51663	596	9.51663	522
9.53694	609	9.53694	473	9.53694	560	9.53694	489
9.55726	595	9.55726	440	9.55726	562	9.55726	550
9.57757	612	9.57757	438	9.57757	592	9.57757	474
9.59789	659	9.59789	435	9.59789	621	9.59789	495
9.6182	640	9.6182	439	9.6182	609	9.6182	534
9.63851	647	9.63851	485	9.63851	594	9.63851	488
9.65883	646	9.65883	432	9.65883	577	9.65883	541
9.67914	645	9.67914	442	9.67914	581	9.67914	573
9.69946	611	9.69946	500	9.69946	577	9.69946	497
9.71977	612	9.71977	446	9.71977	579	9.71977	502
9.74009	621	9.74009	453	9.74009	567	9.74009	497
9.7604	635	9.7604	403	9.7604	557	9.7604	526
9.78072	643	9.78072	467	9.78072	560	9.78072	520
9.80103	633	9.80103	470	9.80103	574	9.80103	521
9.82135	618	9.82135	431	9.82135	562	9.82135	495
9.84166	620	9.84166	407	9.84166	561	9.84166	518
9.86198	628	9.86198	462	9.86198	553	9.86198	465
9.88229	607	9.88229	465	9.88229	561	9.88229	512
9.90261	615	9.90261	413	9.90261	552	9.90261	523
9.92292	589	9.92292	434	9.92292	565	9.92292	513
9.94324	608	9.94324	443	9.94324	577	9.94324	548
9.96355	632	9.96355	478	9.96355	545	9.96355	506
9.98387	573	9.98387	440	9.98387	533	9.98387	513
10.0042	616	10.0042	452	10.0042	528	10.0042	511
10.0245	552	10.0245	444	10.0245	567	10.0245	476
10.0448	621	10.0448	433	10.0448	564	10.0448	517
10.0651	556	10.0651	447	10.0651	589	10.0651	502
10.0854	597	10.0854	420	10.0854	574	10.0854	514
10.1058	566	10.1058	405	10.1058	578	10.1058	515
10.1261	562	10.1261	438	10.1261	571	10.1261	514
10.1464	546	10.1464	422	10.1464	555	10.1464	498
10.1667	626	10.1667	414	10.1667	547	10.1667	519
10.187	602	10.187	425	10.187	555	10.187	485
10.2073	595	10.2073	440	10.2073	543	10.2073	440
10.2276	598	10.2276	419	10.2276	535	10.2276	492
10.248	547	10.248	478	10.248	569	10.248	478
10.2683	610	10.2683	432	10.2683	569	10.2683	515
10.2886	552	10.2886	426	10.2886	550	10.2886	498
10.3089	568	10.3089	389	10.3089	545	10.3089	484
10.3292	570	10.3292	437	10.3292	542	10.3292	465
10.3495	571	10.3495	382	10.3495	540	10.3495	478
10.3699	572	10.3699	448	10.3699	540	10.3699	483
10.3902	546	10.3902	424	10.3902	551	10.3902	537
10.4105	586	10.4105	416	10.4105	536	10.4105	483
10.4308	495	10.4308	417	10.4308	533	10.4308	443
10.4511	586	10.4511	385	10.4511	535	10.4511	463
10.4714	551	10.4714	406	10.4714	536	10.4714	486
10.4917	497	10.4917	423	10.4917	538	10.4917	478
10.5121	569	10.5121	412	10.5121	507	10.5121	471
10.5324	533	10.5324	408	10.5324	497	10.5324	476
10.5527	572	10.5527	436	10.5527	504	10.5527	509
10.573	573	10.573	419	10.573	529	10.573	500
10.5933	556	10.5933	387	10.5933	512	10.5933	520
10.6136	567	10.6136	428	10.6136	502	10.6136	474
10.6339	548	10.6339	432	10.6339	520	10.6339	522
10.6543	546	10.6543	419	10.6543	538	10.6543	513
10.6746	528	10.6746	398	10.6746	540	10.6746	490
10.6949	531	10.6949	427	10.6949	552	10.6949	477
10.7152	549	10.7152	382	10.7152	569	10.7152	505
10.7355	564	10.7355	382	10.7355	555	10.7355	483
10.7558	548	10.7558	400	10.7558	542	10.7558	485
10.7762	553	10.7762	388	10.7762	519	10.7762	490
10.7965	501	10.7965	392	10.7965	512	10.7965	479
10.8168	556	10.8168	412	10.8168	517	10.8168	476
10.8371	539	10.8371	393	10.8371	524	10.8371	479
10.8574	518	10.8574	392	10.8574	534	10.8574	506
10.8777	552	10.8777	403	10.8777	535	10.8777	481
10.898	582	10.898	417	10.898	539	10.898	521
10.9184	561	10.9184	405	10.9184	518	10.9184	431
10.9387	536	10.9387	396	10.9387	532	10.9387	501
10.959	540	10.959	423	10.959	541	10.959	489
10.9793	557	10.9793	408	10.9793	543	10.9793	495
10.9996	486	10.9996	397	10.9996	527	10.9996	470
11.0199	541	11.0199	451	11.0199	509	11.0199	460
11.0402	540	11.0402	386	11.0402	519	11.0402	467
11.0606	528	11.0606	420	11.0606	509	11.0606	463
11.0809	567	11.0809	423	11.0809	522	11.0809	489
11.1012	499	11.1012	405	11.1012	500	11.1012	446
11.1215	514	11.1215	405	11.1215	511	11.1215	503
11.1418	515	11.1418	431	11.1418	495	11.1418	503
11.1621	532	11.1621	406	11.1621	509	11.1621	466
11.1824	530	11.1824	371	11.1824	511	11.1824	528
11.2028	536	11.2028	395	11.2028	519	11.2028	480
11.2231	529	11.2231	383	11.2231	522	11.2231	493
11.2434	499	11.2434	392	11.2434	521	11.2434	475
11.2637	530	11.2637	388	11.2637	517	11.2637	465
11.284	494	11.284	386	11.284	519	11.284	465
11.3043	498	11.3043	386	11.3043	528	11.3043	483
11.3247	513	11.3247	409	11.3247	530	11.3247	467
11.345	469	11.345	398	11.345	519	11.345	480
11.3653	512	11.3653	412	11.3653	521	11.3653	481
11.3856	568	11.3856	423	11.3856	532	11.3856	449
11.4059	546	11.4059	402	11.4059	539	11.4059	529
11.4262	473	11.4262	343	11.4262	522	11.4262	479
11.4465	515	11.4465	365	11.4465	520	11.4465	475
11.4669	541	11.4669	377	11.4669	537	11.4669	475
11.4872	539	11.4872	415	11.4872	548	11.4872	486
11.5075	540	11.5075	363	11.5075	533	11.5075	458
11.5278	492	11.5278	387	11.5278	526	11.5278	458
11.5481	515	11.5481	381	11.5481	525	11.5481	444
11.5684	537	11.5684	389	11.5684	527	11.5684	445
11.5887	515	11.5887	437	11.5887	528	11.5887	502
11.6091	576	11.6091	382	11.6091	518	11.6091	478
11.6294	531	11.6294	406	11.6294	504	11.6294	459
11.6497	524	11.6497	393	11.6497	501	11.6497	482
11.67	498	11.67	412	11.67	531	11.67	480
11.6903	528	11.6903	402	11.6903	551	11.6903	483
11.7106	536	11.7106	395	11.7106	529	11.7106	477
11.731	511	11.731	395	11.731	503	11.731	464
11.7513	503	11.7513	419	11.7513	516	11.7513	489
11.7716	545	11.7716	414	11.7716	532	11.7716	449
11.7919	546	11.7919	415	11.7919	526	11.7919	451
11.8122	546	11.8122	384	11.8122	511	11.8122	474
11.8325	524	11.8325	435	11.8325	523	11.8325	473
11.8528	530	11.8528	414	11.8528	517	11.8528	460
11.8732	526	11.8732	391	11.8732	529	11.8732	490
11.8935	491	11.8935	453	11.8935	534	11.8935	501
11.9138	524	11.9138	388	11.9138	538	11.9138	464
11.9341	546	11.9341	438	11.9341	517	11.9341	468
11.9544	542	11.9544	436	11.9544	520	11.9544	493
11.9747	537	11.9747	423	11.9747	528	11.9747	466
11.995	537	11.995	430	11.995	550	11.995	496
12.0154	539	12.0154	444	12.0154	547	12.0154	488
12.0357	520	12.0357	410	12.0357	543	12.0357	484
12.056	533	12.056	410	12.056	529	12.056	476
12.0763	499	12.0763	412	12.0763	553	12.0763	423
12.0966	579	12.0966	441	12.0966	552	12.0966	459
12.1169	500	12.1169	409	12.1169	530	12.1169	476
12.1373	558	12.1373	381	12.1373	527	12.1373	477
12.1576	459	12.1576	418	12.1576	542	12.1576	459
12.1779	511	12.1779	410	12.1779	538	12.1779	505
12.1982	472	12.1982	449	12.1982	506	12.1982	483
12.2185	528	12.2185	432	12.2185	501	12.2185	460
12.2388	560	12.2388	471	12.2388	502	12.2388	483
12.2591	511	12.2591	422	12.2591	536	12.2591	522
12.2795	510	12.2795	396	12.2795	539	12.2795	454
12.2998	540	12.2998	451	12.2998	532	12.2998	501
12.3201	548	12.3201	401	12.3201	531	12.3201	493
12.3404	537	12.3404	407	12.3404	572	12.3404	475
12.3607	540	12.3607	374	12.3607	576	12.3607	443
12.381	504	12.381	410	12.381	566	12.381	474
12.4013	574	12.4013	415	12.4013	540	12.4013	476
12.4217	557	12.4217	383	12.4217	558	12.4217	468
12.442	508	12.442	399	12.442	571	12.442	435
12.4623	537	12.4623	422	12.4623	581	12.4623	465
12.4826	511	12.4826	366	12.4826	537	12.4826	488
12.5029	527	12.5029	390	12.5029	540	12.5029	488
12.5232	536	12.5232	401	12.5232	553	12.5232	440
12.5436	538	12.5436	427	12.5436	567	12.5436	475
12.5639	553	12.5639	429	12.5639	552	12.5639	493
12.5842	569	12.5842	403	12.5842	558	12.5842	470
12.6045	558	12.6045	408	12.6045	541	12.6045	479
12.6248	513	12.6248	395	12.6248	558	12.6248	493
12.6451	458	12.6451	356	12.6451	552	12.6451	468
12.6654	528	12.6654	398	12.6654	552	12.6654	461
12.6858	542	12.6858	376	12.6858	516	12.6858	500
12.7061	533	12.7061	428	12.7061	513	12.7061	454
12.7264	518	12.7264	420	12.7264	526	12.7264	454
12.7467	495	12.7467	388	12.7467	525	12.7467	495
12.767	491	12.767	380	12.767	523	12.767	501
12.7873	552	12.7873	405	12.7873	497	12.7873	457
12.8076	540	12.8076	388	12.8076	516	12.8076	480
12.828	517	12.828	417	12.828	537	12.828	454
12.8483	523	12.8483	369	12.8483	544	12.8483	453
12.8686	529	12.8686	366	12.8686	518	12.8686	468
12.8889	507	12.8889	354	12.8889	531	12.8889	501
12.9092	480	12.9092	359	12.9092	523	12.9092	493
12.9295	544	12.9295	361	12.9295	511	12.9295	442
12.9498	479	12.9498	384	12.9498	502	12.9498	466
12.9702	486	12.9702	368	12.9702	532	12.9702	476
12.9905	504	12.9905	370	12.9905	515	12.9905	469
13.0108	475	13.0108	341	13.0108	504	13.0108	471
13.0311	484	13.0311	346	13.0311	502	13.0311	459
13.0514	524	13.0514	393	13.0514	522	13.0514	461
13.0717	539	13.0717	356	13.0717	496	13.0717	449
13.0921	495	13.0921	391	13.0921	499	13.0921	482
13.1124	501	13.1124	363	13.1124	492	13.1124	475
13.1327	482	13.1327	359	13.1327	516	13.1327	459
13.153	473	13.153	370	13.153	510	13.153	473
13.1733	519	13.1733	360	13.1733	538	13.1733	502
13.1936	543	13.1936	382	13.1936	540	13.1936	482
13.2139	482	13.2139	354	13.2139	546	13.2139	472
13.2343	479	13.2343	397	13.2343	539	13.2343	491
13.2546	477	13.2546	386	13.2546	528	13.2546	452
13.2749	522	13.2749	367	13.2749	524	13.2749	477
13.2952	491	13.2952	368	13.2952	537	13.2952	455
13.3155	539	13.3155	390	13.3155	546	13.3155	455
13.3358	491	13.3358	376	13.3358	555	13.3358	422
13.3561	479	13.3561	357	13.3561	535	13.3561	450
13.3765	506	13.3765	338	13.3765	531	13.3765	477
13.3968	443	13.3968	345	13.3968	517	13.3968	445
13.4171	494	13.4171	353	13.4171	513	13.4171	469
13.4374	473	13.4374	339	13.4374	508	13.4374	489
13.4577	517	13.4577	343	13.4577	529	13.4577	449
13.478	491	13.478	390	13.478	531	13.478	472
13.4984	478	13.4984	362	13.4984	510	13.4984	452
13.5187	503	13.5187	385	13.5187	518	13.5187	439
13.539	531	13.539	367	13.539	515	13.539	482
13.5593	518	13.5593	354	13.5593	512	13.5593	498
13.5796	458	13.5796	352	13.5796	498	13.5796	433
13.5999	498	13.5999	358	13.5999	526	13.5999	467
13.6202	497	13.6202	359	13.6202	525	13.6202	488
13.6406	496	13.6406	378	13.6406	549	13.6406	472
13.6609	470	13.6609	375	13.6609	528	13.6609	444
13.6812	479	13.6812	351	13.6812	523	13.6812	438
13.7015	495	13.7015	368	13.7015	496	13.7015	418
13.7218	470	13.7218	326	13.7218	510	13.7218	421
13.7421	513	13.7421	346	13.7421	507	13.7421	463
13.7624	516	13.7624	360	13.7624	499	13.7624	473
13.7828	476	13.7828	341	13.7828	501	13.7828	444
13.8031	536	13.8031	360	13.8031	510	13.8031	464
13.8234	512	13.8234	333	13.8234	526	13.8234	453
13.8437	508	13.8437	335	13.8437	534	13.8437	472
13.864	485	13.864	370	13.864	525	13.864	472
13.8843	490	13.8843	364	13.8843	514	13.8843	453
13.9047	528	13.9047	390	13.9047	528	13.9047	451
13.925	482	13.925	358	13.925	547	13.925	442
13.9453	500	13.9453	372	13.9453	516	13.9453	459
13.9656	488	13.9656	338	13.9656	505	13.9656	459
13.9859	490	13.9859	321	13.9859	497	13.9859	433
14.0062	490	14.0062	369	14.0062	507	14.0062	490
14.0265	492	14.0265	377	14.0265	516	14.0265	452
14.0469	500	14.0469	381	14.0469	543	14.0469	424
14.0672	510	14.0672	353	14.0672	532	14.0672	442
14.0875	532	14.0875	334	14.0875	511	14.0875	443
14.1078	472	14.1078	347	14.1078	511	14.1078	463
14.1281	512	14.1281	347	14.1281	508	14.1281	411
14.1484	464	14.1484	320	14.1484	522	14.1484	460
14.1687	476	14.1687	334	14.1687	531	14.1687	492
14.1891	477	14.1891	324	14.1891	532	14.1891	446
14.2094	505	14.2094	371	14.2094	518	14.2094	439
14.2297	503	14.2297	369	14.2297	526	14.2297	489
14.25	459	14.25	341	14.25	544	14.25	482
14.2703	487	14.2703	367	14.2703	531	14.2703	490
14.2906	493	14.2906	348	14.2906	509	14.2906	437
14.3109	471	14.3109	355	14.3109	522	14.3109	420
14.3313	466	14.3313	348	14.3313	555	14.3313	453
14.3516	467	14.3516	383	14.3516	560	14.3516	462
14.3719	480	14.3719	356	14.3719	540	14.3719	449
14.3922	489	14.3922	364	14.3922	516	14.3922	470
14.4125	490	14.4125	374	14.4125	513	14.4125	479
14.4328	482	14.4328	407	14.4328	511	14.4328	427
14.4532	485	14.4532	362	14.4532	520	14.4532	461
14.4735	468	14.4735	362	14.4735	529	14.4735	448
14.4938	453	14.4938	354	14.4938	521	14.4938	425
14.5141	478	14.5141	351	14.5141	515	14.5141	486
14.5344	454	14.5344	338	14.5344	522	14.5344	474
14.5547	514	14.5547	372	14.5547	536	14.5547	462
14.575	502	14.575	338	14.575	527	14.575	453
14.5954	455	14.5954	358	14.5954	535	14.5954	459
14.6157	473	14.6157	371	14.6157	552	14.6157	471
14.636	465	14.636	368	14.636	565	14.636	481
14.6563	518	14.6563	343	14.6563	547	14.6563	444
14.6766	481	14.6766	380	14.6766	551	14.6766	457
14.6969	477	14.6969	339	14.6969	532	14.6969	486
14.7172	502	14.7172	341	14.7172	531	14.7172	493
14.7376	486	14.7376	349	14.7376	517	14.7376	501
14.7579	520	14.7579	340	14.7579	528	14.7579	477
14.7782	503	14.7782	343	14.7782	528	14.7782	438
14.7985	498	14.7985	372	14.7985	550	14.7985	463
14.8188	486	14.8188	320	14.8188	550	14.8188	459
14.8391	496	14.8391	368	14.8391	550	14.8391	462
14.8595	493	14.8595	357	14.8595	527	14.8595	463
14.8798	508	14.8798	332	14.8798	528	14.8798	473
14.9001	481	14.9001	363	14.9001	527	14.9001	461
14.9204	492	14.9204	347	14.9204	545	14.9204	485
14.9407	527	14.9407	349	14.9407	552	14.9407	470
14.961	486	14.961	346	14.961	539	14.961	436
14.9813	517	14.9813	338	14.9813	537	14.9813	437
15.0017	511	15.0017	366	15.0017	549	15.0017	445
15.022	500	15.022	372	15.022	555	15.022	466
15.0423	507	15.0423	342	15.0423	527	15.0423	454
15.0626	510	15.0626	314	15.0626	516	15.0626	459
15.0829	497	15.0829	364	15.0829	524	15.0829	456
15.1032	474	15.1032	359	15.1032	528	15.1032	459
15.1235	461	15.1235	358	15.1235	522	15.1235	480
15.1439	519	15.1439	340	15.1439	512	15.1439	480
15.1642	497	15.1642	345	15.1642	512	15.1642	455
15.1845	485	15.1845	351	15.1845	520	15.1845	467
15.2048	547	15.2048	334	15.2048	529	15.2048	442
15.2251	490	15.2251	360	15.2251	540	15.2251	433
15.2454	479	15.2454	359	15.2454	543	15.2454	438
15.2658	487	15.2658	325	15.2658	542	15.2658	455
15.2861	510	15.2861	374	15.2861	543	15.2861	436
15.3064	468	15.3064	343	15.3064	553	15.3064	450
15.3267	524	15.3267	356	15.3267	547	15.3267	467
15.347	491	15.347	338	15.347	534	15.347	407
15.3673	497	15.3673	367	15.3673	541	15.3673	478
15.3876	542	15.3876	357	15.3876	544	15.3876	483
15.408	489	15.408	347	15.408	555	15.408	429
15.4283	499	15.4283	377	15.4283	543	15.4283	436
15.4486	518	15.4486	364	15.4486	544	15.4486	443
15.4689	465	15.4689	359	15.4689	530	15.4689	458
15.4892	487	15.4892	351	15.4892	551	15.4892	483
15.5095	523	15.5095	360	15.5095	557	15.5095	462
15.5298	483	15.5298	343	15.5298	577	15.5298	452
15.5502	461	15.5502	325	15.5502	547	15.5502	440
15.5705	500	15.5705	317	15.5705	540	15.5705	463
15.5908	476	15.5908	382	15.5908	549	15.5908	474
15.6111	482	15.6111	335	15.6111	567	15.6111	514
15.6314	512	15.6314	338	15.6314	545	15.6314	458
15.6517	486	15.6517	371	15.6517	523	15.6517	486
15.6721	510	15.6721	382	15.6721	544	15.6721	477
15.6924	510	15.6924	371	15.6924	537	15.6924	458
15.7127	491	15.7127	346	15.7127	552	15.7127	467
15.733	528	15.733	342	15.733	543	15.733	481
15.7533	511	15.7533	359	15.7533	551	15.7533	481
15.7736	514	15.7736	341	15.7736	553	15.7736	490
15.7939	498	15.7939	361	15.7939	574	15.7939	473
15.8143	477	15.8143	360	15.8143	575	15.8143	462
15.8346	518	15.8346	351	15.8346	554	15.8346	436
15.8549	552	15.8549	365	15.8549	567	15.8549	478
15.8752	502	15.8752	369	15.8752	567	15.8752	491
15.8955	506	15.8955	360	15.8955	555	15.8955	478
15.9158	562	15.9158	338	15.9158	557	15.9158	494
15.9361	528	15.9361	350	15.9361	564	15.9361	448
15.9565	509	15.9565	371	15.9565	565	15.9565	440
15.9768	513	15.9768	379	15.9768	565	15.9768	478
15.9971	496	15.9971	380	15.9971	562	15.9971	456
16.0174	529	16.0174	372	16.0174	530	16.0174	500
16.0377	490	16.0377	361	16.0377	529	16.0377	445
16.058	518	16.058	389	16.058	537	16.058	472
16.0783	515	16.0783	331	16.0783	544	16.0783	491
16.0987	476	16.0987	355	16.0987	539	16.0987	446
16.119	539	16.119	358	16.119	556	16.119	487
16.1393	525	16.1393	356	16.1393	549	16.1393	462
16.1596	512	16.1596	364	16.1596	556	16.1596	496
16.1799	506	16.1799	373	16.1799	547	16.1799	451
16.2002	518	16.2002	378	16.2002	551	16.2002	454
16.2206	508	16.2206	366	16.2206	542	16.2206	531
16.2409	444	16.2409	368	16.2409	555	16.2409	495
16.2612	476	16.2612	352	16.2612	560	16.2612	445
16.2815	534	16.2815	349	16.2815	564	16.2815	463
16.3018	501	16.3018	370	16.3018	530	16.3018	465
16.3221	502	16.3221	336	16.3221	525	16.3221	491
16.3424	553	16.3424	327	16.3424	544	16.3424	465
16.3628	531	16.3628	359	16.3628	579	16.3628	490
16.3831	559	16.3831	342	16.3831	592	16.3831	495
16.4034	532	16.4034	347	16.4034	585	16.4034	461
16.4237	501	16.4237	366	16.4237	549	16.4237	510
16.444	489	16.444	341	16.444	547	16.444	522
16.4643	472	16.4643	364	16.4643	581	16.4643	489
16.4846	544	16.4846	365	16.4846	599	16.4846	511
16.505	491	16.505	351	16.505	576	16.505	460
16.5253	521	16.5253	360	16.5253	547	16.5253	481
16.5456	518	16.5456	372	16.5456	536	16.5456	483
16.5659	521	16.5659	340	16.5659	539	16.5659	475
16.5862	502	16.5862	371	16.5862	546	16.5862	462
16.6065	518	16.6065	358	16.6065	560	16.6065	500
16.6269	512	16.6269	345	16.6269	572	16.6269	512
16.6472	500	16.6472	354	16.6472	564	16.6472	505
16.6675	497	16.6675	359	16.6675	557	16.6675	473
16.6878	516	16.6878	375	16.6878	563	16.6878	454
16.7081	527	16.7081	353	16.7081	559	16.7081	499
16.7284	545	16.7284	353	16.7284	566	16.7284	474
16.7487	547	16.7487	358	16.7487	575	16.7487	478
16.7691	527	16.7691	350	16.7691	560	16.7691	470
16.7894	485	16.7894	384	16.7894	546	16.7894	495
16.8097	523	16.8097	346	16.8097	573	16.8097	510
16.83	536	16.83	372	16.83	587	16.83	446
16.8503	447	16.8503	353	16.8503	557	16.8503	520
16.8706	506	16.8706	359	16.8706	552	16.8706	516
16.8909	503	16.8909	357	16.8909	572	16.8909	514
16.9113	494	16.9113	313	16.9113	595	16.9113	479
16.9316	460	16.9316	351	16.9316	590	16.9316	470
16.9519	513	16.9519	332	16.9519	591	16.9519	473
16.9722	509	16.9722	349	16.9722	567	16.9722	481
16.9925	508	16.9925	334	16.9925	570	16.9925	471
17.0128	539	17.0128	306	17.0128	582	17.0128	494
17.0332	513	17.0332	325	17.0332	586	17.0332	538
17.0535	499	17.0535	374	17.0535	553	17.0535	527
17.0738	493	17.0738	339	17.0738	556	17.0738	482
17.0941	546	17.0941	335	17.0941	585	17.0941	475
17.1144	490	17.1144	345	17.1144	587	17.1144	465
17.1347	511	17.1347	325	17.1347	569	17.1347	479
17.155	538	17.155	332	17.155	545	17.155	493
17.1754	519	17.1754	349	17.1754	555	17.1754	518
17.1957	525	17.1957	350	17.1957	566	17.1957	495
17.216	506	17.216	341	17.216	586	17.216	499
17.2363	524	17.2363	334	17.2363	568	17.2363	459
17.2566	493	17.2566	365	17.2566	557	17.2566	450
17.2769	474	17.2769	316	17.2769	549	17.2769	487
17.2972	488	17.2972	361	17.2972	550	17.2972	499
17.3176	525	17.3176	325	17.3176	574	17.3176	450
17.3379	500	17.3379	353	17.3379	566	17.3379	523
17.3582	528	17.3582	298	17.3582	558	17.3582	479
17.3785	526	17.3785	368	17.3785	539	17.3785	529
17.3988	533	17.3988	308	17.3988	552	17.3988	488
17.4191	498	17.4191	344	17.4191	566	17.4191	470
17.4394	486	17.4394	369	17.4394	589	17.4394	499
17.4598	507	17.4598	365	17.4598	594	17.4598	470
17.4801	507	17.4801	362	17.4801	577	17.4801	507
17.5004	530	17.5004	358	17.5004	584	17.5004	517
17.5207	499	17.5207	308	17.5207	570	17.5207	488
17.541	516	17.541	301	17.541	561	17.541	550
17.5613	537	17.5613	340	17.5613	536	17.5613	509
17.5817	549	17.5817	308	17.5817	571	17.5817	482
17.602	529	17.602	322	17.602	565	17.602	513
17.6223	532	17.6223	312	17.6223	586	17.6223	498
17.6426	539	17.6426	336	17.6426	601	17.6426	447
17.6629	553	17.6629	332	17.6629	625	17.6629	482
17.6832	504	17.6832	351	17.6832	596	17.6832	544
17.7035	492	17.7035	316	17.7035	587	17.7035	493
17.7239	524	17.7239	361	17.7239	592	17.7239	512
17.7442	497	17.7442	353	17.7442	594	17.7442	505
17.7645	542	17.7645	327	17.7645	609	17.7645	546
17.7848	518	17.7848	369	17.7848	618	17.7848	531
17.8051	537	17.8051	346	17.8051	612	17.8051	514
17.8254	479	17.8254	322	17.8254	601	17.8254	544
17.8457	468	17.8457	339	17.8457	606	17.8457	475
17.8661	511	17.8661	354	17.8661	593	17.8661	503
17.8864	526	17.8864	326	17.8864	581	17.8864	485
17.9067	523	17.9067	349	17.9067	562	17.9067	516
17.927	545	17.927	381	17.927	599	17.927	498
17.9473	519	17.9473	317	17.9473	609	17.9473	481
17.9676	484	17.9676	374	17.9676	597	17.9676	499
17.988	558	17.988	368	17.988	541	17.988	509
18.0083	550	18.0083	356	18.0083	560	18.0083	506
18.0286	526	18.0286	380	18.0286	569	18.0286	496
18.0489	526	18.0489	334	18.0489	560	18.0489	534
18.0692	533	18.0692	310	18.0692	545	18.0692	519
18.0895	560	18.0895	352	18.0895	572	18.0895	546
18.1098	531	18.1098	361	18.1098	602	18.1098	519
18.1302	479	18.1302	341	18.1302	597	18.1302	527
18.1505	544	18.1505	361	18.1505	574	18.1505	528
18.1708	525	18.1708	305	18.1708	608	18.1708	495
18.1911	569	18.1911	335	18.1911	630	18.1911	509
18.2114	575	18.2114	366	18.2114	613	18.2114	527
18.2317	541	18.2317	333	18.2317	587	18.2317	507
18.252	522	18.252	370	18.252	602	18.252	482
18.2724	510	18.2724	367	18.2724	608	18.2724	551
18.2927	501	18.2927	343	18.2927	592	18.2927	514
18.313	527	18.313	336	18.313	585	18.313	534
18.3333	538	18.3333	334	18.3333	571	18.3333	507
18.3536	505	18.3536	326	18.3536	573	18.3536	489
18.3739	570	18.3739	363	18.3739	600	18.3739	502
18.3943	510	18.3943	349	18.3943	593	18.3943	527
18.4146	561	18.4146	368	18.4146	582	18.4146	499
18.4349	528	18.4349	365	18.4349	571	18.4349	563
18.4552	542	18.4552	337	18.4552	595	18.4552	527
18.4755	494	18.4755	355	18.4755	602	18.4755	492
18.4958	529	18.4958	376	18.4958	615	18.4958	508
18.5161	528	18.5161	369	18.5161	629	18.5161	520
18.5365	508	18.5365	342	18.5365	620	18.5365	513
18.5568	520	18.5568	354	18.5568	615	18.5568	496
18.5771	551	18.5771	374	18.5771	628	18.5771	460
18.5974	541	18.5974	338	18.5974	644	18.5974	488
18.6177	558	18.6177	331	18.6177	647	18.6177	470
18.638	498	18.638	306	18.638	649	18.638	492
18.6583	543	18.6583	337	18.6583	649	18.6583	549
18.6787	539	18.6787	353	18.6787	657	18.6787	546
18.699	497	18.699	349	18.699	654	18.699	525
18.7193	538	18.7193	343	18.7193	645	18.7193	543
18.7396	557	18.7396	359	18.7396	635	18.7396	554
18.7599	510	18.7599	352	18.7599	637	18.7599	490
18.7802	559	18.7802	319	18.7802	623	18.7802	527
18.8005	531	18.8005	338	18.8005	588	18.8005	525
18.8209	510	18.8209	342	18.8209	587	18.8209	480
18.8412	548	18.8412	357	18.8412	601	18.8412	502
18.8615	522	18.8615	326	18.8615	628	18.8615	509
18.8818	525	18.8818	398	18.8818	617	18.8818	552
18.9021	530	18.9021	392	18.9021	601	18.9021	508
18.9224	580	18.9224	348	18.9224	616	18.9224	525
18.9428	531	18.9428	364	18.9428	637	18.9428	522
18.9631	551	18.9631	321	18.9631	644	18.9631	508
18.9834	538	18.9834	352	18.9834	626	18.9834	516
19.0037	549	19.0037	331	19.0037	639	19.0037	539
19.024	537	19.024	356	19.024	632	19.024	525
19.0443	528	19.0443	348	19.0443	631	19.0443	510
19.0646	544	19.0646	310	19.0646	635	19.0646	558
19.085	595	19.085	361	19.085	633	19.085	518
19.1053	502	19.1053	369	19.1053	618	19.1053	545
19.1256	535	19.1256	330	19.1256	596	19.1256	514
19.1459	575	19.1459	320	19.1459	603	19.1459	537
19.1662	517	19.1662	379	19.1662	615	19.1662	530
19.1865	536	19.1865	343	19.1865	627	19.1865	563
19.2068	553	19.2068	383	19.2068	609	19.2068	559
19.2272	509	19.2272	390	19.2272	595	19.2272	514
19.2475	544	19.2475	352	19.2475	607	19.2475	547
19.2678	568	19.2678	370	19.2678	621	19.2678	539
19.2881	541	19.2881	371	19.2881	642	19.2881	542
19.3084	536	19.3084	362	19.3084	647	19.3084	538
19.3287	556	19.3287	358	19.3287	622	19.3287	539
19.3491	513	19.3491	363	19.3491	601	19.3491	538
19.3694	524	19.3694	373	19.3694	601	19.3694	517
19.3897	506	19.3897	322	19.3897	598	19.3897	522
19.41	536	19.41	362	19.41	612	19.41	515
19.4303	545	19.4303	378	19.4303	630	19.4303	496
19.4506	540	19.4506	327	19.4506	639	19.4506	533
19.4709	519	19.4709	374	19.4709	607	19.4709	565
19.4913	562	19.4913	409	19.4913	609	19.4913	537
19.5116	525	19.5116	387	19.5116	594	19.5116	534
19.5319	587	19.5319	367	19.5319	589	19.5319	579
19.5522	537	19.5522	341	19.5522	588	19.5522	506
19.5725	550	19.5725	349	19.5725	588	19.5725	543
19.5928	510	19.5928	367	19.5928	591	19.5928	535
19.6131	577	19.6131	354	19.6131	608	19.6131	504
19.6335	561	19.6335	356	19.6335	625	19.6335	556
19.6538	552	19.6538	342	19.6538	632	19.6538	546
19.6741	539	19.6741	367	19.6741	633	19.6741	543
19.6944	527	19.6944	354	19.6944	641	19.6944	546
19.7147	582	19.7147	362	19.7147	636	19.7147	548
19.735	554	19.735	360	19.735	630	19.735	531
19.7554	528	19.7554	380	19.7554	627	19.7554	533
19.7757	543	19.7757	360	19.7757	632	19.7757	537
19.796	557	19.796	349	19.796	611	19.796	538
19.8163	532	19.8163	369	19.8163	567	19.8163	549
19.8366	533	19.8366	365	19.8366	562	19.8366	528
19.8569	535	19.8569	374	19.8569	595	19.8569	564
19.8772	556	19.8772	383	19.8772	596	19.8772	516
19.8976	549	19.8976	369	19.8976	599	19.8976	484
19.9179	598	19.9179	358	19.9179	610	19.9179	526
19.9382	586	19.9382	385	19.9382	629	19.9382	575
19.9585	543	19.9585	385	19.9585	618	19.9585	583
19.9788	534	19.9788	371	19.9788	613	19.9788	551
19.9991	512	19.9991	363	19.9991	609	19.9991	559
20.0194	549	20.0194	370	20.0194	627	20.0194	524
20.0398	545	20.0398	405	20.0398	634	20.0398	562
20.0601	552	20.0601	343	20.0601	629	20.0601	538
20.0804	530	20.0804	360	20.0804	614	20.0804	539
20.1007	567	20.1007	383	20.1007	626	20.1007	574
20.121	579	20.121	394	20.121	609	20.121	560
20.1413	567	20.1413	408	20.1413	604	20.1413	547
20.1617	621	20.1617	330	20.1617	617	20.1617	534
20.182	520	20.182	393	20.182	645	20.182	586
20.2023	558	20.2023	386	20.2023	646	20.2023	532
20.2226	563	20.2226	379	20.2226	618	20.2226	530
20.2429	543	20.2429	356	20.2429	619	20.2429	569
20.2632	556	20.2632	368	20.2632	607	20.2632	581
20.2835	535	20.2835	400	20.2835	616	20.2835	532
20.3039	564	20.3039	369	20.3039	618	20.3039	492
20.3242	548	20.3242	372	20.3242	633	20.3242	571
20.3445	545	20.3445	402	20.3445	624	20.3445	536
20.3648	616	20.3648	428	20.3648	636	20.3648	549
20.3851	568	20.3851	318	20.3851	649	20.3851	557
20.4054	531	20.4054	389	20.4054	637	20.4054	571
20.4257	551	20.4257	379	20.4257	637	20.4257	580
20.4461	589	20.4461	356	20.4461	652	20.4461	536
20.4664	575	20.4664	355	20.4664	653	20.4664	519
20.4867	554	20.4867	378	20.4867	608	20.4867	556
20.507	572	20.507	419	20.507	569	20.507	515
20.5273	559	20.5273	356	20.5273	591	20.5273	569
20.5476	556	20.5476	350	20.5476	620	20.5476	575
20.5679	542	20.5679	391	20.5679	640	20.5679	530
20.5883	560	20.5883	388	20.5883	601	20.5883	550
20.6086	546	20.6086	337	20.6086	601	20.6086	534
20.6289	568	20.6289	373	20.6289	631	20.6289	528
20.6492	592	20.6492	422	20.6492	640	20.6492	558
20.6695	537	20.6695	392	20.6695	618	20.6695	569
20.6898	551	20.6898	410	20.6898	597	20.6898	549
20.7102	588	20.7102	373	20.7102	636	20.7102	553
20.7305	560	20.7305	400	20.7305	628	20.7305	539
20.7508	575	20.7508	417	20.7508	634	20.7508	541
20.7711	561	20.7711	381	20.7711	636	20.7711	542
20.7914	534	20.7914	396	20.7914	632	20.7914	590
20.8117	586	20.8117	371	20.8117	604	20.8117	589
20.832	612	20.832	377	20.832	590	20.832	538
20.8524	599	20.8524	415	20.8524	614	20.8524	518
20.8727	550	20.8727	409	20.8727	624	20.8727	548
20.893	562	20.893	367	20.893	623	20.893	542
20.9133	584	20.9133	387	20.9133	624	20.9133	548
20.9336	586	20.9336	404	20.9336	640	20.9336	571
20.9539	573	20.9539	399	20.9539	636	20.9539	517
20.9742	607	20.9742	359	20.9742	632	20.9742	504
20.9946	536	20.9946	379	20.9946	643	20.9946	512
21.0149	539	21.0149	412	21.0149	649	21.0149	559
21.0352	562	21.0352	402	21.0352	645	21.0352	548
21.0555	595	21.0555	395	21.0555	628	21.0555	544
21.0758	573	21.0758	402	21.0758	636	21.0758	544
21.0961	544	21.0961	365	21.0961	655	21.0961	516
21.1165	607	21.1165	421	21.1165	687	21.1165	569
21.1368	560	21.1368	392	21.1368	662	21.1368	524
21.1571	582	21.1571	419	21.1571	662	21.1571	510
21.1774	617	21.1774	396	21.1774	660	21.1774	583
21.1977	532	21.1977	414	21.1977	678	21.1977	530
21.218	577	21.218	414	21.218	673	21.218	559
21.2383	591	21.2383	374	21.2383	676	21.2383	484
21.2587	558	21.2587	406	21.2587	655	21.2587	561
21.279	622	21.279	406	21.279	658	21.279	555
21.2993	605	21.2993	406	21.2993	635	21.2993	576
21.3196	585	21.3196	377	21.3196	639	21.3196	531
21.3399	593	21.3399	400	21.3399	640	21.3399	508
21.3602	586	21.3602	408	21.3602	651	21.3602	568
21.3805	557	21.3805	383	21.3805	621	21.3805	563
21.4009	555	21.4009	396	21.4009	625	21.4009	532
21.4212	517	21.4212	371	21.4212	637	21.4212	553
21.4415	586	21.4415	399	21.4415	648	21.4415	557
21.4618	638	21.4618	402	21.4618	639	21.4618	562
21.4821	588	21.4821	405	21.4821	653	21.4821	544
21.5024	547	21.5024	395	21.5024	660	21.5024	518
21.5228	499	21.5228	419	21.5228	673	21.5228	563
21.5431	560	21.5431	377	21.5431	688	21.5431	558
21.5634	583	21.5634	399	21.5634	672	21.5634	534
21.5837	608	21.5837	388	21.5837	657	21.5837	531
21.604	545	21.604	376	21.604	646	21.604	574
21.6243	585	21.6243	420	21.6243	667	21.6243	554
21.6446	565	21.6446	376	21.6446	649	21.6446	539
21.665	583	21.665	401	21.665	656	21.665	532
21.6853	528	21.6853	417	21.6853	666	21.6853	557
21.7056	600	21.7056	372	21.7056	661	21.7056	540
21.7259	591	21.7259	398	21.7259	650	21.7259	556
21.7462	540	21.7462	416	21.7462	644	21.7462	468
21.7665	593	21.7665	394	21.7665	639	21.7665	560
21.7868	555	21.7868	407	21.7868	674	21.7868	535
21.8072	578	21.8072	424	21.8072	684	21.8072	572
21.8275	551	21.8275	402	21.8275	689	21.8275	518
21.8478	530	21.8478	395	21.8478	659	21.8478	521
21.8681	585	21.8681	419	21.8681	673	21.8681	542
21.8884	545	21.8884	386	21.8884	669	21.8884	555
21.9087	555	21.9087	437	21.9087	667	21.9087	544
21.929	543	21.929	380	21.929	690	21.929	554
21.9494	553	21.9494	350	21.9494	687	21.9494	546
21.9697	551	21.9697	446	21.9697	665	21.9697	582
21.99	560	21.99	445	21.99	656	21.99	522
22.0103	590	22.0103	432	22.0103	663	22.0103	507
22.0306	570	22.0306	428	22.0306	680	22.0306	512
22.0509	595	22.0509	396	22.0509	656	22.0509	536
22.0713	588	22.0713	412	22.0713	666	22.0713	513
22.0916	584	22.0916	377	22.0916	659	22.0916	556
22.1119	562	22.1119	426	22.1119	693	22.1119	533
22.1322	559	22.1322	400	22.1322	711	22.1322	571
22.1525	537	22.1525	401	22.1525	715	22.1525	503
22.1728	588	22.1728	392	22.1728	676	22.1728	528
22.1931	557	22.1931	431	22.1931	666	22.1931	538
22.2135	567	22.2135	431	22.2135	664	22.2135	550
22.2338	543	22.2338	399	22.2338	677	22.2338	534
22.2541	573	22.2541	396	22.2541	671	22.2541	516
22.2744	569	22.2744	414	22.2744	689	22.2744	542
22.2947	540	22.2947	404	22.2947	689	22.2947	541
22.315	561	22.315	424	22.315	681	22.315	518
22.3353	617	22.3353	401	22.3353	664	22.3353	490
22.3557	540	22.3557	406	22.3557	674	22.3557	534
22.376	569	22.376	410	22.376	707	22.376	527
22.3963	579	22.3963	397	22.3963	722	22.3963	538
22.4166	523	22.4166	403	22.4166	711	22.4166	517
22.4369	602	22.4369	430	22.4369	694	22.4369	500
22.4572	565	22.4572	415	22.4572	693	22.4572	535
22.4776	582	22.4776	407	22.4776	693	22.4776	490
22.4979	567	22.4979	429	22.4979	691	22.4979	489
22.5182	577	22.5182	440	22.5182	693	22.5182	519
22.5385	512	22.5385	395	22.5385	707	22.5385	544
22.5588	573	22.5588	376	22.5588	706	22.5588	497
22.5791	564	22.5791	443	22.5791	708	22.5791	496
22.5994	581	22.5994	410	22.5994	702	22.5994	553
22.6198	593	22.6198	409	22.6198	721	22.6198	531
22.6401	575	22.6401	425	22.6401	699	22.6401	516
22.6604	568	22.6604	453	22.6604	706	22.6604	494
22.6807	543	22.6807	404	22.6807	711	22.6807	524
22.701	582	22.701	447	22.701	736	22.701	568
22.7213	574	22.7213	417	22.7213	725	22.7213	523
22.7416	556	22.7416	429	22.7416	717	22.7416	503
22.762	565	22.762	397	22.762	713	22.762	515
22.7823	541	22.7823	396	22.7823	693	22.7823	526
22.8026	535	22.8026	440	22.8026	721	22.8026	515
22.8229	573	22.8229	433	22.8229	731	22.8229	499
22.8432	547	22.8432	415	22.8432	730	22.8432	520
22.8635	573	22.8635	406	22.8635	717	22.8635	538
22.8839	591	22.8839	420	22.8839	730	22.8839	551
22.9042	586	22.9042	397	22.9042	710	22.9042	502
22.9245	556	22.9245	384	22.9245	706	22.9245	515
22.9448	551	22.9448	415	22.9448	739	22.9448	493
22.9651	539	22.9651	473	22.9651	759	22.9651	509
22.9854	561	22.9854	417	22.9854	736	22.9854	533
23.0057	613	23.0057	424	23.0057	706	23.0057	490
23.0261	511	23.0261	430	23.0261	709	23.0261	514
23.0464	569	23.0464	426	23.0464	728	23.0464	497
23.0667	553	23.0667	452	23.0667	726	23.0667	471
23.087	527	23.087	389	23.087	744	23.087	491
23.1073	544	23.1073	400	23.1073	761	23.1073	459
23.1276	527	23.1276	410	23.1276	762	23.1276	480
23.1479	580	23.1479	424	23.1479	725	23.1479	524
23.1683	556	23.1683	408	23.1683	731	23.1683	501
23.1886	565	23.1886	445	23.1886	731	23.1886	526
23.2089	550	23.2089	411	23.2089	731	23.2089	532
23.2292	535	23.2292	452	23.2292	723	23.2292	428
23.2495	524	23.2495	461	23.2495	754	23.2495	519
23.2698	552	23.2698	439	23.2698	749	23.2698	493
23.2902	529	23.2902	386	23.2902	754	23.2902	484
23.3105	558	23.3105	430	23.3105	760	23.3105	510
23.3308	545	23.3308	448	23.3308	766	23.3308	463
23.3511	541	23.3511	421	23.3511	733	23.3511	491
23.3714	514	23.3714	427	23.3714	719	23.3714	503
23.3917	548	23.3917	418	23.3917	711	23.3917	528
23.412	537	23.412	428	23.412	744	23.412	522
23.4324	569	23.4324	410	23.4324	758	23.4324	532
23.4527	544	23.4527	437	23.4527	772	23.4527	520
23.473	552	23.473	440	23.473	748	23.473	486
23.4933	520	23.4933	437	23.4933	757	23.4933	536
23.5136	524	23.5136	404	23.5136	751	23.5136	528
23.5339	483	23.5339	436	23.5339	774	23.5339	447
23.5542	535	23.5542	441	23.5542	783	23.5542	491
23.5746	529	23.5746	467	23.5746	773	23.5746	481
23.5949	513	23.5949	459	23.5949	759	23.5949	498
23.6152	537	23.6152	452	23.6152	761	23.6152	512
23.6355	525	23.6355	483	23.6355	748	23.6355	485
23.6558	535	23.6558	419	23.6558	733	23.6558	495
23.6761	550	23.6761	438	23.6761	748	23.6761	477
23.6964	545	23.6964	430	23.6964	780	23.6964	468
23.7168	562	23.7168	415	23.7168	775	23.7168	511
23.7371	519	23.7371	468	23.7371	775	23.7371	528
23.7574	550	23.7574	446	23.7574	796	23.7574	498
23.7777	566	23.7777	449	23.7777	804	23.7777	468
23.798	555	23.798	429	23.798	787	23.798	473
23.8183	551	23.8183	451	23.8183	775	23.8183	471
23.8387	514	23.8387	437	23.8387	795	23.8387	481
23.859	542	23.859	420	23.859	795	23.859	553
23.8793	565	23.8793	422	23.8793	782	23.8793	511
23.8996	570	23.8996	446	23.8996	770	23.8996	466
23.9199	531	23.9199	419	23.9199	785	23.9199	454
23.9402	491	23.9402	445	23.9402	826	23.9402	496
23.9605	569	23.9605	414	23.9605	810	23.9605	498
23.9809	505	23.9809	438	23.9809	804	23.9809	458
24.0012	527	24.0012	457	24.0012	798	24.0012	503
24.0215	533	24.0215	483	24.0215	836	24.0215	487
24.0418	516	24.0418	427	24.0418	815	24.0418	476
24.0621	567	24.0621	445	24.0621	826	24.0621	496
24.0824	528	24.0824	446	24.0824	829	24.0824	440
24.1027	528	24.1027	406	24.1027	853	24.1027	537
24.1231	583	24.1231	461	24.1231	841	24.1231	485
24.1434	538	24.1434	435	24.1434	829	24.1434	529
24.1637	533	24.1637	484	24.1637	833	24.1637	471
24.184	567	24.184	423	24.184	843	24.184	477
24.2043	550	24.2043	444	24.2043	847	24.2043	475
24.2246	549	24.2246	455	24.2246	830	24.2246	502
24.245	553	24.245	496	24.245	851	24.245	497
24.2653	540	24.2653	441	24.2653	858	24.2653	508
24.2856	534	24.2856	467	24.2856	857	24.2856	469
24.3059	564	24.3059	444	24.3059	847	24.3059	504
24.3262	526	24.3262	457	24.3262	866	24.3262	487
24.3465	537	24.3465	446	24.3465	899	24.3465	493
24.3668	520	24.3668	448	24.3668	873	24.3668	498
24.3872	493	24.3872	450	24.3872	848	24.3872	512
24.4075	528	24.4075	438	24.4075	847	24.4075	467
24.4278	544	24.4278	446	24.4278	871	24.4278	485
24.4481	518	24.4481	469	24.4481	851	24.4481	489
24.4684	561	24.4684	466	24.4684	841	24.4684	519
24.4887	517	24.4887	449	24.4887	848	24.4887	527
24.509	534	24.509	449	24.509	835	24.509	497
24.5294	552	24.5294	470	24.5294	831	24.5294	493
24.5497	531	24.5497	498	24.5497	831	24.5497	474
24.57	531	24.57	517	24.57	856	24.57	502
24.5903	545	24.5903	489	24.5903	844	24.5903	519
24.6106	516	24.6106	491	24.6106	876	24.6106	467
24.6309	546	24.6309	438	24.6309	891	24.6309	495
24.6513	543	24.6513	458	24.6513	910	24.6513	467
24.6716	503	24.6716	471	24.6716	880	24.6716	466
24.6919	517	24.6919	484	24.6919	892	24.6919	463
24.7122	555	24.7122	501	24.7122	882	24.7122	514
24.7325	521	24.7325	457	24.7325	894	24.7325	461
24.7528	525	24.7528	488	24.7528	876	24.7528	471
24.7731	520	24.7731	483	24.7731	887	24.7731	473
24.7935	536	24.7935	441	24.7935	872	24.7935	487
24.8138	547	24.8138	493	24.8138	887	24.8138	503
24.8341	548	24.8341	459	24.8341	901	24.8341	519
24.8544	503	24.8544	472	24.8544	914	24.8544	496
24.8747	567	24.8747	522	24.8747	905	24.8747	515
24.895	537	24.895	508	24.895	891	24.895	511
24.9153	495	24.9153	510	24.9153	910	24.9153	498
24.9357	525	24.9357	483	24.9357	917	24.9357	489
24.956	523	24.956	456	24.956	922	24.956	470
24.9763	499	24.9763	494	24.9763	918	24.9763	508
24.9966	530	24.9966	501	24.9966	908	24.9966	486
25.0169	517	25.0169	517	25.0169	927	25.0169	481
25.0372	549	25.0372	505	25.0372	927	25.0372	500
25.0575	524	25.0575	506	25.0575	925	25.0575	498
25.0779	570	25.0779	536	25.0779	920	25.0779	510
25.0982	541	25.0982	507	25.0982	939	25.0982	491
25.1185	540	25.1185	520	25.1185	956	25.1185	527
25.1388	567	25.1388	501	25.1388	965	25.1388	514
25.1591	553	25.1591	478	25.1591	1021	25.1591	513
25.1794	569	25.1794	517	25.1794	1019	25.1794	497
25.1998	593	25.1998	451	25.1998	1007	25.1998	484
25.2201	511	25.2201	498	25.2201	976	25.2201	514
25.2404	557	25.2404	520	25.2404	974	25.2404	506
25.2607	546	25.2607	525	25.2607	978	25.2607	568
25.281	569	25.281	511	25.281	980	25.281	520
25.3013	515	25.3013	516	25.3013	994	25.3013	554
25.3216	552	25.3216	526	25.3216	1021	25.3216	537
25.342	565	25.342	510	25.342	1023	25.342	502
25.3623	546	25.3623	480	25.3623	1001	25.3623	542
25.3826	570	25.3826	535	25.3826	1010	25.3826	531
25.4029	533	25.4029	516	25.4029	1037	25.4029	517
25.4232	562	25.4232	508	25.4232	1012	25.4232	536
25.4435	543	25.4435	515	25.4435	1021	25.4435	521
25.4638	553	25.4638	538	25.4638	1055	25.4638	512
25.4842	528	25.4842	472	25.4842	1055	25.4842	514
25.5045	546	25.5045	525	25.5045	1052	25.5045	482
25.5248	540	25.5248	515	25.5248	1071	25.5248	536
25.5451	534	25.5451	518	25.5451	1063	25.5451	499
25.5654	549	25.5654	507	25.5654	1070	25.5654	518
25.5857	561	25.5857	496	25.5857	1103	25.5857	507
25.6061	542	25.6061	452	25.6061	1088	25.6061	501
25.6264	597	25.6264	536	25.6264	1021	25.6264	503
25.6467	529	25.6467	506	25.6467	1028	25.6467	534
25.667	555	25.667	535	25.667	1048	25.667	531
25.6873	516	25.6873	488	25.6873	1068	25.6873	519
25.7076	577	25.7076	466	25.7076	1069	25.7076	558
25.7279	587	25.7279	520	25.7279	1067	25.7279	556
25.7483	535	25.7483	517	25.7483	1052	25.7483	528
25.7686	553	25.7686	520	25.7686	1085	25.7686	551
25.7889	575	25.7889	536	25.7889	1118	25.7889	530
25.8092	550	25.8092	524	25.8092	1106	25.8092	515
25.8295	553	25.8295	532	25.8295	1086	25.8295	508
25.8498	627	25.8498	560	25.8498	1067	25.8498	512
25.8701	615	25.8701	536	25.8701	1054	25.8701	557
25.8905	618	25.8905	547	25.8905	1066	25.8905	527
25.9108	609	25.9108	531	25.9108	1113	25.9108	523
25.9311	563	25.9311	572	25.9311	1134	25.9311	532
25.9514	559	25.9514	522	25.9514	1123	25.9514	534
25.9717	573	25.9717	565	25.9717	1121	25.9717	515
25.992	571	25.992	548	25.992	1126	25.992	547
26.0124	568	26.0124	580	26.0124	1142	26.0124	549
26.0327	597	26.0327	518	26.0327	1181	26.0327	561
26.053	551	26.053	563	26.053	1167	26.053	568
26.0733	594	26.0733	528	26.0733	1133	26.0733	562
26.0936	604	26.0936	529	26.0936	1112	26.0936	576
26.1139	629	26.1139	589	26.1139	1159	26.1139	549
26.1342	613	26.1342	548	26.1342	1182	26.1342	603
26.1546	566	26.1546	590	26.1546	1178	26.1546	540
26.1749	598	26.1749	562	26.1749	1153	26.1749	545
26.1952	565	26.1952	543	26.1952	1151	26.1952	529
26.2155	628	26.2155	541	26.2155	1198	26.2155	506
26.2358	624	26.2358	600	26.2358	1233	26.2358	559
26.2561	587	26.2561	574	26.2561	1231	26.2561	559
26.2764	616	26.2764	567	26.2764	1188	26.2764	528
26.2968	618	26.2968	593	26.2968	1183	26.2968	533
26.3171	592	26.3171	599	26.3171	1195	26.3171	545
26.3374	609	26.3374	621	26.3374	1221	26.3374	586
26.3577	612	26.3577	578	26.3577	1236	26.3577	543
26.378	556	26.378	592	26.378	1243	26.378	557
26.3983	622	26.3983	630	26.3983	1247	26.3983	604
26.4187	610	26.4187	650	26.4187	1226	26.4187	609
26.439	617	26.439	677	26.439	1237	26.439	578
26.4593	580	26.4593	599	26.4593	1246	26.4593	592
26.4796	590	26.4796	615	26.4796	1258	26.4796	594
26.4999	637	26.4999	624	26.4999	1236	26.4999	570
26.5202	595	26.5202	635	26.5202	1206	26.5202	559
26.5405	618	26.5405	641	26.5405	1228	26.5405	580
26.5609	594	26.5609	608	26.5609	1239	26.5609	587
26.5812	630	26.5812	602	26.5812	1262	26.5812	683
26.6015	617	26.6015	633	26.6015	1242	26.6015	588
26.6218	630	26.6218	648	26.6218	1252	26.6218	597
26.6421	622	26.6421	602	26.6421	1246	26.6421	624
26.6624	646	26.6624	641	26.6624	1249	26.6624	609
26.6827	629	26.6827	621	26.6827	1228	26.6827	644
26.7031	622	26.7031	599	26.7031	1217	26.7031	625
26.7234	595	26.7234	599	26.7234	1201	26.7234	585
26.7437	617	26.7437	632	26.7437	1219	26.7437	613
26.764	605	26.764	633	26.764	1237	26.764	620
26.7843	638	26.7843	642	26.7843	1232	26.7843	623
26.8046	657	26.8046	675	26.8046	1238	26.8046	580
26.8249	596	26.8249	662	26.8249	1232	26.8249	596
26.8453	573	26.8453	638	26.8453	1253	26.8453	622
26.8656	568	26.8656	632	26.8656	1255	26.8656	602
26.8859	619	26.8859	605	26.8859	1254	26.8859	649
26.9062	595	26.9062	619	26.9062	1232	26.9062	605
26.9265	572	26.9265	603	26.9265	1235	26.9265	606
26.9468	586	26.9468	627	26.9468	1226	26.9468	583
26.9672	632	26.9672	637	26.9672	1221	26.9672	607
26.9875	580	26.9875	608	26.9875	1236	26.9875	572
27.0078	608	27.0078	611	27.0078	1251	27.0078	597
27.0281	601	27.0281	661	27.0281	1220	27.0281	583
27.0484	609	27.0484	602	27.0484	1215	27.0484	576
27.0687	559	27.0687	606	27.0687	1217	27.0687	573
27.089	579	27.089	603	27.089	1254	27.089	592
27.1094	580	27.1094	607	27.1094	1249	27.1094	571
27.1297	577	27.1297	611	27.1297	1251	27.1297	569
27.15	557	27.15	594	27.15	1192	27.15	596
27.1703	566	27.1703	618	27.1703	1197	27.1703	570
27.1906	593	27.1906	578	27.1906	1185	27.1906	581
27.2109	558	27.2109	606	27.2109	1187	27.2109	589
27.2312	540	27.2312	542	27.2312	1176	27.2312	572
27.2516	567	27.2516	582	27.2516	1203	27.2516	598
27.2719	512	27.2719	585	27.2719	1201	27.2719	529
27.2922	586	27.2922	563	27.2922	1162	27.2922	576
27.3125	538	27.3125	633	27.3125	1130	27.3125	566
27.3328	491	27.3328	595	27.3328	1133	27.3328	568
27.3531	525	27.3531	571	27.3531	1170	27.3531	528
27.3735	540	27.3735	572	27.3735	1167	27.3735	527
27.3938	540	27.3938	619	27.3938	1133	27.3938	607
27.4141	547	27.4141	547	27.4141	1102	27.4141	513
27.4344	502	27.4344	596	27.4344	1116	27.4344	547
27.4547	527	27.4547	573	27.4547	1126	27.4547	523
27.475	517	27.475	600	27.475	1140	27.475	553
27.4953	538	27.4953	532	27.4953	1073	27.4953	498
27.5157	555	27.5157	595	27.5157	1049	27.5157	528
27.536	507	27.536	468	27.536	1072	27.536	471
27.5563	476	27.5563	559	27.5563	1098	27.5563	543
27.5766	544	27.5766	583	27.5766	1039	27.5766	511
27.5969	530	27.5969	533	27.5969	1017	27.5969	502
27.6172	474	27.6172	556	27.6172	1050	27.6172	508
27.6375	513	27.6375	588	27.6375	1075	27.6375	518
27.6579	499	27.6579	522	27.6579	1032	27.6579	509
27.6782	538	27.6782	540	27.6782	992	27.6782	442
27.6985	483	27.6985	511	27.6985	990	27.6985	484
27.7188	468	27.7188	527	27.7188	1027	27.7188	512
27.7391	485	27.7391	505	27.7391	1017	27.7391	480
27.7594	445	27.7594	501	27.7594	993	27.7594	476
27.7798	468	27.7798	538	27.7798	969	27.7798	484
27.8001	484	27.8001	497	27.8001	994	27.8001	491
27.8204	458	27.8204	488	27.8204	998	27.8204	493
27.8407	477	27.8407	538	27.8407	965	27.8407	454
27.861	503	27.861	459	27.861	941	27.861	485
27.8813	444	27.8813	521	27.8813	937	27.8813	482
27.9016	398	27.9016	480	27.9016	950	27.9016	475
27.922	413	27.922	463	27.922	936	27.922	449
27.9423	445	27.9423	480	27.9423	934	27.9423	473
27.9626	436	27.9626	426	27.9626	936	27.9626	491
27.9829	442	27.9829	483	27.9829	932	27.9829	438
28.0032	449	28.0032	409	28.0032	918	28.0032	474
28.0235	439	28.0235	475	28.0235	925	28.0235	426
28.0438	437	28.0438	462	28.0438	952	28.0438	450
28.0642	478	28.0642	465	28.0642	926	28.0642	427
28.0845	466	28.0845	480	28.0845	905	28.0845	431
28.1048	488	28.1048	513	28.1048	901	28.1048	421
28.1251	421	28.1251	459	28.1251	921	28.1251	458
28.1454	422	28.1454	474	28.1454	882	28.1454	425
28.1657	432	28.1657	465	28.1657	875	28.1657	421
28.186	404	28.186	469	28.186	862	28.186	398
28.2064	379	28.2064	459	28.2064	863	28.2064	402
28.2267	432	28.2267	463	28.2267	855	28.2267	371
28.247	401	28.247	463	28.247	835	28.247	431
28.2673	422	28.2673	435	28.2673	830	28.2673	373
28.2876	423	28.2876	473	28.2876	834	28.2876	396
28.3079	405	28.3079	468	28.3079	867	28.3079	415
28.3283	405	28.3283	456	28.3283	859	28.3283	384
28.3486	413	28.3486	469	28.3486	853	28.3486	392
28.3689	426	28.3689	461	28.3689	835	28.3689	400
28.3892	412	28.3892	459	28.3892	832	28.3892	402
28.4095	354	28.4095	480	28.4095	831	28.4095	439
28.4298	422	28.4298	497	28.4298	837	28.4298	390
28.4501	384	28.4501	508	28.4501	806	28.4501	380
28.4705	390	28.4705	507	28.4705	800	28.4705	370
28.4908	414	28.4908	445	28.4908	801	28.4908	389
28.5111	367	28.5111	486	28.5111	822	28.5111	345
28.5314	373	28.5314	426	28.5314	791	28.5314	354
28.5517	371	28.5517	466	28.5517	801	28.5517	369
28.572	404	28.572	422	28.572	804	28.572	396
28.5923	390	28.5923	478	28.5923	800	28.5923	371
28.6127	409	28.6127	455	28.6127	778	28.6127	369
28.633	414	28.633	444	28.633	795	28.633	342
28.6533	360	28.6533	430	28.6533	809	28.6533	343
28.6736	355	28.6736	450	28.6736	816	28.6736	389
28.6939	363	28.6939	429	28.6939	789	28.6939	385
28.7142	377	28.7142	452	28.7142	777	28.7142	338
28.7346	343	28.7346	453	28.7346	769	28.7346	358
28.7549	348	28.7549	428	28.7549	782	28.7549	361
28.7752	393	28.7752	425	28.7752	741	28.7752	357
28.7955	369	28.7955	422	28.7955	731	28.7955	346
28.8158	344	28.8158	369	28.8158	723	28.8158	365
28.8361	360	28.8361	419	28.8361	740	28.8361	369
28.8564	339	28.8564	426	28.8564	744	28.8564	363
28.8768	355	28.8768	412	28.8768	760	28.8768	361
28.8971	390	28.8971	384	28.8971	765	28.8971	331
28.9174	382	28.9174	379	28.9174	730	28.9174	344
28.9377	355	28.9377	383	28.9377	721	28.9377	335
28.958	372	28.958	405	28.958	747	28.958	367
28.9783	339	28.9783	374	28.9783	766	28.9783	329
28.9986	367	28.9986	412	28.9986	758	28.9986	344
29.019	353	29.019	375	29.019	767	29.019	321
29.0393	340	29.0393	392	29.0393	788	29.0393	312
29.0596	324	29.0596	400	29.0596	789	29.0596	372
29.0799	377	29.0799	373	29.0799	795	29.0799	312
29.1002	330	29.1002	348	29.1002	800	29.1002	370
29.1205	339	29.1205	350	29.1205	805	29.1205	349
29.1409	317	29.1409	362	29.1409	818	29.1409	369
29.1612	344	29.1612	364	29.1612	827	29.1612	337
29.1815	375	29.1815	349	29.1815	812	29.1815	355
29.2018	322	29.2018	362	29.2018	811	29.2018	331
29.2221	306	29.2221	358	29.2221	807	29.2221	319
29.2424	326	29.2424	372	29.2424	784	29.2424	320
29.2627	313	29.2627	354	29.2627	744	29.2627	319
29.2831	311	29.2831	353	29.2831	717	29.2831	332
29.3034	334	29.3034	326	29.3034	727	29.3034	339
29.3237	302	29.3237	383	29.3237	738	29.3237	315
29.344	347	29.344	323	29.344	726	29.344	322
29.3643	386	29.3643	363	29.3643	708	29.3643	314
29.3846	330	29.3846	327	29.3846	698	29.3846	337
29.4049	325	29.4049	361	29.4049	717	29.4049	304
29.4253	306	29.4253	340	29.4253	690	29.4253	320
29.4456	277	29.4456	350	29.4456	685	29.4456	295
29.4659	333	29.4659	334	29.4659	658	29.4659	292
29.4862	322	29.4862	344	29.4862	682	29.4862	298
29.5065	301	29.5065	321	29.5065	701	29.5065	275
29.5268	332	29.5268	333	29.5268	727	29.5268	290
29.5471	292	29.5471	339	29.5471	730	29.5471	285
29.5675	324	29.5675	309	29.5675	690	29.5675	321
29.5878	265	29.5878	288	29.5878	666	29.5878	310
29.6081	302	29.6081	323	29.6081	655	29.6081	291
29.6284	295	29.6284	317	29.6284	671	29.6284	313
29.6487	307	29.6487	324	29.6487	662	29.6487	282
29.669	333	29.669	323	29.669	656	29.669	263
29.6894	336	29.6894	317	29.6894	635	29.6894	275
29.7097	296	29.7097	310	29.7097	624	29.7097	314
29.73	294	29.73	326	29.73	643	29.73	321
29.7503	302	29.7503	359	29.7503	669	29.7503	283
29.7706	322	29.7706	334	29.7706	655	29.7706	288
29.7909	299	29.7909	327	29.7909	645	29.7909	265
29.8112	306	29.8112	307	29.8112	641	29.8112	277
29.8316	296	29.8316	339	29.8316	642	29.8316	280
29.8519	329	29.8519	284	29.8519	648	29.8519	312
29.8722	293	29.8722	278	29.8722	670	29.8722	269
29.8925	303	29.8925	292	29.8925	665	29.8925	298
29.9128	312	29.9128	305	29.9128	649	29.9128	319
29.9331	286	29.9331	339	29.9331	622	29.9331	278
29.9534	289	29.9534	296	29.9534	629	29.9534	310
29.9738	291	29.9738	312	29.9738	630	29.9738	308
29.9941	285	29.9941	310	29.9941	635	29.9941	280
30.0144	288	30.0144	296	30.0144	644	30.0144	290
30.0347	268	30.0347	285	30.0347	665	30.0347	289
30.055	283	30.055	274	30.055	643	30.055	277
30.0753	298	30.0753	300	30.0753	615	30.0753	252
30.0957	304	30.0957	272	30.0957	608	30.0957	266
30.116	290	30.116	328	30.116	626	30.116	265
30.1363	291	30.1363	293	30.1363	627	30.1363	261
30.1566	309	30.1566	280	30.1566	647	30.1566	273
30.1769	277	30.1769	287	30.1769	630	30.1769	270
30.1972	309	30.1972	277	30.1972	608	30.1972	298
30.2175	265	30.2175	295	30.2175	600	30.2175	275
30.2379	282	30.2379	287	30.2379	630	30.2379	279
30.2582	274	30.2582	276	30.2582	616	30.2582	266
30.2785	259	30.2785	276	30.2785	595	30.2785	271
30.2988	298	30.2988	253	30.2988	588	30.2988	253
30.3191	280	30.3191	282	30.3191	599	30.3191	244
30.3394	273	30.3394	306	30.3394	591	30.3394	281
30.3597	274	30.3597	263	30.3597	588	30.3597	288
30.3801	237	30.3801	283	30.3801	591	30.3801	257
30.4004	276	30.4004	289	30.4004	613	30.4004	254
30.4207	280	30.4207	261	30.4207	621	30.4207	226
30.441	264	30.441	297	30.441	624	30.441	224
30.4613	275	30.4613	258	30.4613	624	30.4613	248
30.4816	307	30.4816	307	30.4816	622	30.4816	251
30.502	268	30.502	295	30.502	600	30.502	256
30.5223	240	30.5223	303	30.5223	580	30.5223	256
30.5426	280	30.5426	240	30.5426	575	30.5426	267
30.5629	270	30.5629	249	30.5629	578	30.5629	231
30.5832	261	30.5832	277	30.5832	565	30.5832	281
30.6035	254	30.6035	267	30.6035	574	30.6035	237
30.6238	270	30.6238	272	30.6238	594	30.6238	252
30.6442	252	30.6442	286	30.6442	626	30.6442	267
30.6645	301	30.6645	269	30.6645	600	30.6645	250
30.6848	258	30.6848	269	30.6848	572	30.6848	234
30.7051	270	30.7051	292	30.7051	563	30.7051	257
30.7254	262	30.7254	257	30.7254	579	30.7254	268
30.7457	251	30.7457	291	30.7457	574	30.7457	248
30.766	281	30.766	254	30.766	557	30.766	237
30.7864	276	30.7864	265	30.7864	564	30.7864	246
30.8067	245	30.8067	279	30.8067	574	30.8067	261
30.827	260	30.827	254	30.827	572	30.827	251
30.8473	219	30.8473	232	30.8473	582	30.8473	254
30.8676	253	30.8676	271	30.8676	616	30.8676	230
30.8879	273	30.8879	242	30.8879	600	30.8879	213
30.9083	245	30.9083	241	30.9083	577	30.9083	221
30.9286	279	30.9286	227	30.9286	557	30.9286	223
30.9489	239	30.9489	269	30.9489	562	30.9489	254
30.9692	256	30.9692	222	30.9692	548	30.9692	248
30.9895	251	30.9895	242	30.9895	559	30.9895	248
31.0098	250	31.0098	268	31.0098	568	31.0098	252
31.0301	271	31.0301	248	31.0301	567	31.0301	212
31.0505	223	31.0505	262	31.0505	544	31.0505	265
31.0708	249	31.0708	253	31.0708	538	31.0708	239
31.0911	256	31.0911	258	31.0911	553	31.0911	260
31.1114	237	31.1114	275	31.1114	566	31.1114	231
31.1317	239	31.1317	273	31.1317	559	31.1317	235
31.152	255	31.152	235	31.152	555	31.152	243
31.1723	255	31.1723	248	31.1723	557	31.1723	208
31.1927	249	31.1927	251	31.1927	537	31.1927	249
31.213	240	31.213	256	31.213	550	31.213	238
31.2333	257	31.2333	236	31.2333	589	31.2333	224
31.2536	253	31.2536	234	31.2536	597	31.2536	210
31.2739	219	31.2739	256	31.2739	562	31.2739	227
31.2942	253	31.2942	252	31.2942	516	31.2942	197
31.3145	242	31.3145	244	31.3145	528	31.3145	224
31.3349	291	31.3349	272	31.3349	544	31.3349	241
31.3552	286	31.3552	266	31.3552	581	31.3552	218
31.3755	233	31.3755	275	31.3755	555	31.3755	215
31.3958	241	31.3958	269	31.3958	548	31.3958	237
31.4161	231	31.4161	253	31.4161	555	31.4161	236
31.4364	242	31.4364	250	31.4364	572	31.4364	253
31.4568	242	31.4568	243	31.4568	570	31.4568	196
31.4771	241	31.4771	260	31.4771	546	31.4771	236
31.4974	258	31.4974	248	31.4974	542	31.4974	238
31.5177	225	31.5177	242	31.5177	545	31.5177	232
31.538	250	31.538	258	31.538	546	31.538	222
31.5583	247	31.5583	232	31.5583	519	31.5583	232
31.5786	210	31.5786	272	31.5786	522	31.5786	227
31.599	236	31.599	222	31.599	541	31.599	221
31.6193	244	31.6193	228	31.6193	544	31.6193	204
31.6396	239	31.6396	230	31.6396	545	31.6396	252
31.6599	236	31.6599	247	31.6599	553	31.6599	214
31.6802	238	31.6802	234	31.6802	534	31.6802	205
31.7005	267	31.7005	256	31.7005	521	31.7005	222
31.7208	239	31.7208	237	31.7208	520	31.7208	224
31.7412	251	31.7412	216	31.7412	523	31.7412	228
31.7615	216	31.7615	243	31.7615	525	31.7615	237
31.7818	241	31.7818	233	31.7818	530	31.7818	264
31.8021	227	31.8021	229	31.8021	520	31.8021	201
31.8224	233	31.8224	245	31.8224	507	31.8224	252
31.8427	236	31.8427	210	31.8427	519	31.8427	211
31.8631	252	31.8631	262	31.8631	528	31.8631	227
31.8834	225	31.8834	237	31.8834	538	31.8834	211
31.9037	235	31.9037	221	31.9037	520	31.9037	235
31.924	241	31.924	192	31.924	498	31.924	203
31.9443	212	31.9443	224	31.9443	503	31.9443	232
31.9646	239	31.9646	240	31.9646	540	31.9646	212
31.9849	236	31.9849	250	31.9849	546	31.9849	216
32.0053	253	32.0053	217	32.0053	529	32.0053	200
32.0256	254	32.0256	219	32.0256	514	32.0256	193
32.0459	216	32.0459	222	32.0459	515	32.0459	196
32.0662	255	32.0662	256	32.0662	527	32.0662	193
32.0865	233	32.0865	204	32.0865	526	32.0865	226
32.1068	245	32.1068	208	32.1068	508	32.1068	191
32.1271	241	32.1271	237	32.1271	521	32.1271	220
32.1475	258	32.1475	239	32.1475	525	32.1475	209
32.1678	221	32.1678	243	32.1678	518	32.1678	220
32.1881	227	32.1881	223	32.1881	522	32.1881	214
32.2084	244	32.2084	219	32.2084	533	32.2084	230
32.2287	240	32.2287	230	32.2287	508	32.2287	206
32.249	220	32.249	220	32.249	499	32.249	224
32.2694	214	32.2694	219	32.2694	506	32.2694	208
32.2897	215	32.2897	216	32.2897	494	32.2897	193
32.31	238	32.31	237	32.31	473	32.31	192
32.3303	234	32.3303	226	32.3303	472	32.3303	214
32.3506	222	32.3506	244	32.3506	473	32.3506	181
32.3709	251	32.3709	226	32.3709	477	32.3709	199
32.3912	221	32.3912	225	32.3912	479	32.3912	189
32.4116	193	32.4116	202	32.4116	506	32.4116	209
32.4319	221	32.4319	225	32.4319	529	32.4319	218
32.4522	228	32.4522	211	32.4522	525	32.4522	193
32.4725	212	32.4725	239	32.4725	501	32.4725	188
32.4928	243	32.4928	231	32.4928	492	32.4928	209
32.5131	220	32.5131	212	32.5131	518	32.5131	221
32.5334	234	32.5334	188	32.5334	526	32.5334	202
32.5538	176	32.5538	214	32.5538	515	32.5538	192
32.5741	223	32.5741	214	32.5741	487	32.5741	211
32.5944	208	32.5944	225	32.5944	494	32.5944	177
32.6147	232	32.6147	230	32.6147	497	32.6147	182
32.635	225	32.635	225	32.635	497	32.635	200
32.6553	221	32.6553	200	32.6553	486	32.6553	211
32.6756	214	32.6756	213	32.6756	481	32.6756	218
32.696	225	32.696	221	32.696	488	32.696	215
32.7163	208	32.7163	211	32.7163	494	32.7163	200
32.7366	226	32.7366	235	32.7366	481	32.7366	206
32.7569	216	32.7569	235	32.7569	487	32.7569	195
32.7772	208	32.7772	241	32.7772	496	32.7772	190
32.7975	214	32.7975	208	32.7975	480	32.7975	204
32.8179	226	32.8179	199	32.8179	458	32.8179	194
32.8382	233	32.8382	213	32.8382	455	32.8382	192
32.8585	208	32.8585	247	32.8585	493	32.8585	189
32.8788	224	32.8788	218	32.8788	499	32.8788	194
32.8991	204	32.8991	240	32.8991	496	32.8991	210
32.9194	200	32.9194	213	32.9194	466	32.9194	192
32.9397	239	32.9397	214	32.9397	489	32.9397	216
32.9601	215	32.9601	240	32.9601	494	32.9601	204
32.9804	221	32.9804	211	32.9804	494	32.9804	182
33.0007	236	33.0007	201	33.0007	490	33.0007	184
33.021	220	33.021	225	33.021	494	33.021	180
33.0413	202	33.0413	225	33.0413	488	33.0413	200
33.0616	220	33.0616	219	33.0616	474	33.0616	202
33.0819	223	33.0819	238	33.0819	468	33.0819	212
33.1023	217	33.1023	213	33.1023	468	33.1023	221
33.1226	224	33.1226	199	33.1226	465	33.1226	175
33.1429	212	33.1429	201	33.1429	470	33.1429	211
33.1632	194	33.1632	213	33.1632	483	33.1632	207
33.1835	215	33.1835	219	33.1835	470	33.1835	184
33.2038	220	33.2038	218	33.2038	454	33.2038	215
33.2242	196	33.2242	222	33.2242	454	33.2242	193
33.2445	226	33.2445	242	33.2445	469	33.2445	194
33.2648	249	33.2648	197	33.2648	458	33.2648	206
33.2851	235	33.2851	214	33.2851	452	33.2851	202
33.3054	202	33.3054	198	33.3054	462	33.3054	174
33.3257	230	33.3257	205	33.3257	458	33.3257	204
33.346	209	33.346	201	33.346	459	33.346	177
33.3664	215	33.3664	210	33.3664	440	33.3664	163
33.3867	207	33.3867	214	33.3867	445	33.3867	192
33.407	220	33.407	207	33.407	442	33.407	184
33.4273	227	33.4273	212	33.4273	447	33.4273	206
33.4476	226	33.4476	200	33.4476	454	33.4476	194
33.4679	216	33.4679	192	33.4679	503	33.4679	193
33.4882	210	33.4882	192	33.4882	526	33.4882	180
33.5086	219	33.5086	211	33.5086	503	33.5086	192
33.5289	213	33.5289	193	33.5289	474	33.5289	205
33.5492	227	33.5492	180	33.5492	457	33.5492	221
33.5695	225	33.5695	202	33.5695	437	33.5695	181
33.5898	219	33.5898	191	33.5898	428	33.5898	176
33.6101	209	33.6101	195	33.6101	443	33.6101	204
33.6305	195	33.6305	233	33.6305	438	33.6305	196
33.6508	179	33.6508	209	33.6508	450	33.6508	214
33.6711	217	33.6711	192	33.6711	458	33.6711	190
33.6914	225	33.6914	188	33.6914	460	33.6914	190
33.7117	204	33.7117	197	33.7117	436	33.7117	183
33.732	219	33.732	186	33.732	446	33.732	200
33.7523	231	33.7523	231	33.7523	446	33.7523	204
33.7727	230	33.7727	231	33.7727	443	33.7727	200
33.793	201	33.793	221	33.793	446	33.793	205
33.8133	223	33.8133	200	33.8133	459	33.8133	196
33.8336	197	33.8336	190	33.8336	458	33.8336	185
33.8539	187	33.8539	209	33.8539	439	33.8539	179
33.8742	185	33.8742	207	33.8742	425	33.8742	176
33.8945	211	33.8945	204	33.8945	419	33.8945	217
33.9149	205	33.9149	193	33.9149	437	33.9149	197
33.9352	209	33.9352	206	33.9352	445	33.9352	193
33.9555	192	33.9555	192	33.9555	432	33.9555	196
33.9758	187	33.9758	211	33.9758	423	33.9758	183
33.9961	205	33.9961	187	33.9961	443	33.9961	172
34.0164	216	34.0164	179	34.0164	446	34.0164	165
34.0368	207	34.0368	208	34.0368	444	34.0368	199
34.0571	217	34.0571	194	34.0571	425	34.0571	188
34.0774	197	34.0774	200	34.0774	428	34.0774	182
34.0977	206	34.0977	178	34.0977	428	34.0977	182
34.118	222	34.118	152	34.118	433	34.118	182
34.1383	217	34.1383	214	34.1383	425	34.1383	180
34.1586	190	34.1586	200	34.1586	430	34.1586	146
34.179	191	34.179	195	34.179	426	34.179	174
34.1993	187	34.1993	195	34.1993	425	34.1993	169
34.2196	206	34.2196	188	34.2196	440	34.2196	197
34.2399	184	34.2399	175	34.2399	440	34.2399	177
34.2602	173	34.2602	187	34.2602	431	34.2602	202
34.2805	216	34.2805	193	34.2805	416	34.2805	187
34.3008	200	34.3008	181	34.3008	426	34.3008	192
34.3212	208	34.3212	171	34.3212	424	34.3212	187
34.3415	195	34.3415	201	34.3415	427	34.3415	201
34.3618	222	34.3618	205	34.3618	422	34.3618	178
34.3821	184	34.3821	188	34.3821	433	34.3821	174
34.4024	199	34.4024	190	34.4024	430	34.4024	178
34.4227	210	34.4227	172	34.4227	442	34.4227	196
34.443	188	34.443	198	34.443	435	34.443	176
34.4634	217	34.4634	203	34.4634	434	34.4634	174
34.4837	202	34.4837	181	34.4837	426	34.4837	145
34.504	199	34.504	184	34.504	454	34.504	204
34.5243	202	34.5243	210	34.5243	464	34.5243	151
34.5446	202	34.5446	194	34.5446	439	34.5446	163
34.5649	196	34.5649	209	34.5649	406	34.5649	184
34.5853	195	34.5853	201	34.5853	400	34.5853	185
34.6056	212	34.6056	162	34.6056	426	34.6056	163
34.6259	197	34.6259	198	34.6259	431	34.6259	175
34.6462	189	34.6462	185	34.6462	408	34.6462	168
34.6665	178	34.6665	217	34.6665	392	34.6665	182
34.6868	211	34.6868	166	34.6868	408	34.6868	180
34.7071	218	34.7071	192	34.7071	414	34.7071	166
34.7275	186	34.7275	186	34.7275	404	34.7275	156
34.7478	195	34.7478	191	34.7478	399	34.7478	184
34.7681	180	34.7681	174	34.7681	415	34.7681	194
34.7884	215	34.7884	167	34.7884	401	34.7884	194
34.8087	206	34.8087	194	34.8087	398	34.8087	164
34.829	204	34.829	169	34.829	414	34.829	189
34.8493	171	34.8493	144	34.8493	425	34.8493	179
34.8697	192	34.8697	177	34.8697	414	34.8697	181
34.89	182	34.89	191	34.89	404	34.89	177
34.9103	206	34.9103	194	34.9103	409	34.9103	176
34.9306	217	34.9306	179	34.9306	398	34.9306	182
34.9509	199	34.9509	171	34.9509	407	34.9509	154
34.9712	208	34.9712	149	34.9712	422	34.9712	167
34.9916	205	34.9916	171	34.9916	419	34.9916	162
35.0119	201	35.0119	166	35.0119	402	35.0119	174
35.0322	197	35.0322	166	35.0322	413	35.0322	176
35.0525	156	35.0525	173	35.0525	409	35.0525	156
35.0728	182	35.0728	170	35.0728	397	35.0728	174
35.0931	180	35.0931	176	35.0931	409	35.0931	182
35.1134	172	35.1134	183	35.1134	433	35.1134	166
35.1338	185	35.1338	192	35.1338	406	35.1338	173
35.1541	195	35.1541	174	35.1541	385	35.1541	159
35.1744	191	35.1744	183	35.1744	385	35.1744	182
35.1947	186	35.1947	165	35.1947	398	35.1947	172
35.215	173	35.215	174	35.215	407	35.215	187
35.2353	181	35.2353	179	35.2353	395	35.2353	172
35.2556	188	35.2556	205	35.2556	390	35.2556	182
35.276	219	35.276	188	35.276	400	35.276	172
35.2963	198	35.2963	192	35.2963	400	35.2963	174
35.3166	169	35.3166	159	35.3166	375	35.3166	167
35.3369	203	35.3369	184	35.3369	363	35.3369	164
35.3572	228	35.3572	174	35.3572	386	35.3572	168
35.3775	207	35.3775	167	35.3775	405	35.3775	177
35.3979	197	35.3979	189	35.3979	429	35.3979	150
35.4182	195	35.4182	172	35.4182	430	35.4182	180
35.4385	203	35.4385	161	35.4385	414	35.4385	183
35.4588	166	35.4588	180	35.4588	407	35.4588	155
35.4791	192	35.4791	170	35.4791	405	35.4791	189
35.4994	201	35.4994	160	35.4994	410	35.4994	172
35.5197	192	35.5197	156	35.5197	382	35.5197	168
35.5401	183	35.5401	155	35.5401	397	35.5401	201
35.5604	217	35.5604	172	35.5604	395	35.5604	142
35.5807	189	35.5807	182	35.5807	397	35.5807	154
35.601	200	35.601	173	35.601	384	35.601	150
35.6213	193	35.6213	151	35.6213	399	35.6213	173
35.6416	198	35.6416	175	35.6416	399	35.6416	174
35.6619	194	35.6619	202	35.6619	388	35.6619	155
35.6823	199	35.6823	175	35.6823	396	35.6823	193
35.7026	188	35.7026	159	35.7026	419	35.7026	160
35.7229	187	35.7229	152	35.7229	405	35.7229	161
35.7432	189	35.7432	184	35.7432	381	35.7432	171
35.7635	189	35.7635	153	35.7635	374	35.7635	176
35.7838	187	35.7838	180	35.7838	403	35.7838	187
35.8041	196	35.8041	187	35.8041	393	35.8041	185
35.8245	218	35.8245	178	35.8245	395	35.8245	147
35.8448	188	35.8448	174	35.8448	403	35.8448	172
35.8651	176	35.8651	153	35.8651	418	35.8651	177
35.8854	193	35.8854	181	35.8854	400	35.8854	165
35.9057	185	35.9057	178	35.9057	402	35.9057	152
35.926	179	35.926	174	35.926	392	35.926	195
35.9464	206	35.9464	169	35.9464	407	35.9464	173
35.9667	197	35.9667	155	35.9667	395	35.9667	165
35.987	177	35.987	171	35.987	404	35.987	162
36.0073	175	36.0073	171	36.0073	379	36.0073	172
36.0276	196	36.0276	159	36.0276	390	36.0276	172
36.0479	204	36.0479	159	36.0479	372	36.0479	156
36.0682	198	36.0682	164	36.0682	377	36.0682	175
36.0886	165	36.0886	158	36.0886	378	36.0886	180
36.1089	167	36.1089	168	36.1089	384	36.1089	152
36.1292	198	36.1292	183	36.1292	383	36.1292	162
36.1495	191	36.1495	160	36.1495	375	36.1495	175
36.1698	180	36.1698	146	36.1698	390	36.1698	144
36.1901	181	36.1901	200	36.1901	391	36.1901	153
36.2104	168	36.2104	159	36.2104	397	36.2104	154
36.2308	195	36.2308	162	36.2308	382	36.2308	161
36.2511	188	36.2511	195	36.2511	396	36.2511	170
36.2714	173	36.2714	181	36.2714	403	36.2714	173
36.2917	163	36.2917	176	36.2917	397	36.2917	188
36.312	179	36.312	178	36.312	376	36.312	149
36.3323	183	36.3323	173	36.3323	378	36.3323	171
36.3527	202	36.3527	169	36.3527	376	36.3527	179
36.373	199	36.373	175	36.373	357	36.373	139
36.3933	183	36.3933	158	36.3933	356	36.3933	179
36.4136	168	36.4136	150	36.4136	387	36.4136	161
36.4339	185	36.4339	168	36.4339	405	36.4339	151
36.4542	192	36.4542	172	36.4542	387	36.4542	145
36.4745	198	36.4745	162	36.4745	381	36.4745	159
36.4949	157	36.4949	152	36.4949	373	36.4949	165
36.5152	165	36.5152	164	36.5152	378	36.5152	165
36.5355	174	36.5355	161	36.5355	378	36.5355	144
36.5558	189	36.5558	141	36.5558	371	36.5558	157
36.5761	197	36.5761	165	36.5761	364	36.5761	136
36.5964	187	36.5964	168	36.5964	377	36.5964	145
36.6167	215	36.6167	158	36.6167	380	36.6167	165
36.6371	180	36.6371	180	36.6371	377	36.6371	162
36.6574	202	36.6574	148	36.6574	368	36.6574	151
36.6777	171	36.6777	154	36.6777	386	36.6777	147
36.698	159	36.698	152	36.698	401	36.698	148
36.7183	170	36.7183	157	36.7183	411	36.7183	154
36.7386	184	36.7386	161	36.7386	374	36.7386	172
36.759	161	36.759	164	36.759	363	36.759	127
36.7793	187	36.7793	178	36.7793	378	36.7793	140
36.7996	153	36.7996	152	36.7996	371	36.7996	158
36.8199	187	36.8199	163	36.8199	356	36.8199	166
36.8402	190	36.8402	158	36.8402	364	36.8402	163
36.8605	198	36.8605	148	36.8605	385	36.8605	153
36.8808	182	36.8808	159	36.8808	381	36.8808	150
36.9012	190	36.9012	160	36.9012	367	36.9012	141
36.9215	172	36.9215	182	36.9215	367	36.9215	140
36.9418	198	36.9418	141	36.9418	383	36.9418	140
36.9621	189	36.9621	188	36.9621	392	36.9621	143
36.9824	161	36.9824	151	36.9824	377	36.9824	188
37.0027	186	37.0027	184	37.0027	366	37.0027	150
37.023	169	37.023	166	37.023	373	37.023	156
37.0434	158	37.0434	189	37.0434	371	37.0434	167
37.0637	174	37.0637	155	37.0637	359	37.0637	146
37.084	178	37.084	174	37.084	369	37.084	162
37.1043	164	37.1043	155	37.1043	374	37.1043	158
37.1246	176	37.1246	161	37.1246	373	37.1246	144
37.1449	181	37.1449	122	37.1449	363	37.1449	165
37.1652	179	37.1652	170	37.1652	381	37.1652	169
37.1856	182	37.1856	161	37.1856	373	37.1856	150
37.2059	153	37.2059	171	37.2059	362	37.2059	156
37.2262	161	37.2262	156	37.2262	355	37.2262	167
37.2465	185	37.2465	167	37.2465	376	37.2465	141
37.2668	173	37.2668	143	37.2668	367	37.2668	159
37.2871	184	37.2871	165	37.2871	375	37.2871	152
37.3075	160	37.3075	162	37.3075	371	37.3075	156
37.3278	195	37.3278	162	37.3278	383	37.3278	178
37.3481	178	37.3481	166	37.3481	360	37.3481	155
37.3684	158	37.3684	136	37.3684	366	37.3684	160
37.3887	179	37.3887	151	37.3887	369	37.3887	123
37.409	169	37.409	159	37.409	370	37.409	156
37.4293	158	37.4293	142	37.4293	357	37.4293	163
37.4497	161	37.4497	154	37.4497	351	37.4497	174
37.47	188	37.47	158	37.47	365	37.47	147
37.4903	188	37.4903	153	37.4903	369	37.4903	150
37.5106	163	37.5106	157	37.5106	369	37.5106	139
37.5309	171	37.5309	138	37.5309	346	37.5309	168
37.5512	165	37.5512	142	37.5512	365	37.5512	155
37.5715	188	37.5715	144	37.5715	381	37.5715	167
37.5919	174	37.5919	155	37.5919	388	37.5919	164
37.6122	179	37.6122	147	37.6122	361	37.6122	129
37.6325	163	37.6325	153	37.6325	352	37.6325	146
37.6528	157	37.6528	147	37.6528	349	37.6528	163
37.6731	164	37.6731	153	37.6731	358	37.6731	140
37.6934	160	37.6934	163	37.6934	369	37.6934	131
37.7138	161	37.7138	130	37.7138	367	37.7138	156
37.7341	170	37.7341	171	37.7341	375	37.7341	146
37.7544	167	37.7544	160	37.7544	380	37.7544	139
37.7747	177	37.7747	158	37.7747	387	37.7747	175
37.795	177	37.795	148	37.795	386	37.795	149
37.8153	185	37.8153	174	37.8153	358	37.8153	143
37.8356	183	37.8356	136	37.8356	346	37.8356	152
37.856	157	37.856	160	37.856	345	37.856	146
37.8763	171	37.8763	169	37.8763	370	37.8763	147
37.8966	182	37.8966	154	37.8966	378	37.8966	153
37.9169	180	37.9169	146	37.9169	373	37.9169	166
37.9372	166	37.9372	188	37.9372	358	37.9372	156
37.9575	166	37.9575	148	37.9575	350	37.9575	155
37.9778	173	37.9778	140	37.9778	349	37.9778	146
37.9982	179	37.9982	146	37.9982	336	37.9982	179
38.0185	171	38.0185	157	38.0185	347	38.0185	154
38.0388	154	38.0388	156	38.0388	359	38.0388	140
38.0591	175	38.0591	141	38.0591	363	38.0591	136
38.0794	171	38.0794	167	38.0794	363	38.0794	148
38.0997	151	38.0997	134	38.0997	366	38.0997	141
38.1201	154	38.1201	163	38.1201	365	38.1201	155
38.1404	178	38.1404	138	38.1404	361	38.1404	164
38.1607	166	38.1607	146	38.1607	347	38.1607	150
38.181	164	38.181	142	38.181	349	38.181	151
38.2013	138	38.2013	123	38.2013	347	38.2013	163
38.2216	178	38.2216	160	38.2216	365	38.2216	170
38.2419	189	38.2419	112	38.2419	355	38.2419	167
38.2623	183	38.2623	160	38.2623	351	38.2623	176
38.2826	157	38.2826	149	38.2826	338	38.2826	159
38.3029	156	38.3029	127	38.3029	351	38.3029	159
38.3232	166	38.3232	152	38.3232	353	38.3232	147
38.3435	178	38.3435	162	38.3435	349	38.3435	147
38.3638	176	38.3638	161	38.3638	350	38.3638	131
38.3841	193	38.3841	162	38.3841	350	38.3841	138
38.4045	151	38.4045	161	38.4045	347	38.4045	171
38.4248	199	38.4248	138	38.4248	351	38.4248	137
38.4451	159	38.4451	156	38.4451	347	38.4451	166
38.4654	180	38.4654	161	38.4654	329	38.4654	148
38.4857	162	38.4857	152	38.4857	332	38.4857	163
38.506	152	38.506	148	38.506	339	38.506	152
38.5264	160	38.5264	143	38.5264	352	38.5264	147
38.5467	146	38.5467	141	38.5467	351	38.5467	151
38.567	149	38.567	145	38.567	365	38.567	145
38.5873	161	38.5873	161	38.5873	350	38.5873	138
38.6076	152	38.6076	144	38.6076	371	38.6076	159
38.6279	161	38.6279	159	38.6279	366	38.6279	140
38.6482	150	38.6482	155	38.6482	364	38.6482	157
38.6686	159	38.6686	161	38.6686	350	38.6686	143
38.6889	149	38.6889	149	38.6889	356	38.6889	140
38.7092	158	38.7092	149	38.7092	349	38.7092	153
38.7295	178	38.7295	153	38.7295	336	38.7295	139
38.7498	160	38.7498	154	38.7498	351	38.7498	154
38.7701	146	38.7701	157	38.7701	350	38.7701	161
38.7904	163	38.7904	143	38.7904	366	38.7904	147
38.8108	130	38.8108	152	38.8108	337	38.8108	140
38.8311	172	38.8311	171	38.8311	323	38.8311	150
38.8514	166	38.8514	165	38.8514	335	38.8514	171
38.8717	188	38.8717	159	38.8717	360	38.8717	144
38.892	151	38.892	156	38.892	348	38.892	148
38.9123	127	38.9123	122	38.9123	336	38.9123	172
38.9326	156	38.9326	138	38.9326	351	38.9326	136
38.953	154	38.953	156	38.953	365	38.953	146
38.9733	160	38.9733	131	38.9733	353	38.9733	155
38.9936	163	38.9936	148	38.9936	347	38.9936	146
39.0139	140	39.0139	136	39.0139	339	39.0139	149
39.0342	152	39.0342	149	39.0342	355	39.0342	142
39.0545	156	39.0545	154	39.0545	374	39.0545	160
39.0749	157	39.0749	141	39.0749	371	39.0749	151
39.0952	155	39.0952	132	39.0952	361	39.0952	159
39.1155	176	39.1155	154	39.1155	364	39.1155	153
39.1358	148	39.1358	138	39.1358	366	39.1358	154
39.1561	163	39.1561	152	39.1561	364	39.1561	150
39.1764	168	39.1764	134	39.1764	354	39.1764	124
39.1967	159	39.1967	157	39.1967	371	39.1967	120
39.2171	153	39.2171	142	39.2171	375	39.2171	149
39.2374	138	39.2374	154	39.2374	382	39.2374	159
39.2577	183	39.2577	153	39.2577	358	39.2577	146
39.278	167	39.278	153	39.278	347	39.278	137
39.2983	153	39.2983	137	39.2983	364	39.2983	158
39.3186	146	39.3186	138	39.3186	364	39.3186	144
39.3389	175	39.3389	129	39.3389	351	39.3389	160
39.3593	179	39.3593	158	39.3593	352	39.3593	154
39.3796	161	39.3796	136	39.3796	356	39.3796	111
39.3999	158	39.3999	145	39.3999	349	39.3999	153
39.4202	170	39.4202	188	39.4202	349	39.4202	148
39.4405	157	39.4405	154	39.4405	358	39.4405	151
39.4608	180	39.4608	124	39.4608	376	39.4608	127
39.4812	145	39.4812	140	39.4812	380	39.4812	161
39.5015	151	39.5015	166	39.5015	363	39.5015	153
39.5218	144	39.5218	152	39.5218	347	39.5218	144
39.5421	158	39.5421	157	39.5421	345	39.5421	151
39.5624	133	39.5624	160	39.5624	344	39.5624	149
39.5827	157	39.5827	144	39.5827	325	39.5827	153
39.603	143	39.603	156	39.603	350	39.603	144
39.6234	152	39.6234	135	39.6234	348	39.6234	161
39.6437	157	39.6437	141	39.6437	345	39.6437	132
39.664	148	39.664	129	39.664	329	39.664	144
39.6843	170	39.6843	167	39.6843	348	39.6843	151
39.7046	159	39.7046	144	39.7046	358	39.7046	154
39.7249	141	39.7249	135	39.7249	364	39.7249	141
39.7452	143	39.7452	140	39.7452	349	39.7452	146
39.7656	169	39.7656	148	39.7656	335	39.7656	132
39.7859	155	39.7859	152	39.7859	339	39.7859	147
39.8062	157	39.8062	132	39.8062	364	39.8062	145
39.8265	160	39.8265	154	39.8265	366	39.8265	117
39.8468	141	39.8468	164	39.8468	348	39.8468	148
39.8671	172	39.8671	132	39.8671	337	39.8671	148
39.8875	157	39.8875	144	39.8875	346	39.8875	155
39.9078	144	39.9078	147	39.9078	349	39.9078	150
39.9281	134	39.9281	131	39.9281	346	39.9281	168
39.9484	171	39.9484	143	39.9484	339	39.9484	136
39.9687	150	39.9687	137	39.9687	341	39.9687	114
39.989	163	39.989	143	39.989	352	39.989	168
40.0093	150	40.0093	140	40.0093	369	40.0093	152

## Sheet: Figure 3g
Nitrogen adsorption and desorption isotherm profiles
TpPa-SCOF-An		TpPa-SCOF		TpPa-Polymer-An		TpPa-Polymer
P/Po	Quantity Adsorbed (cm³/g STP)	P/Po	Quantity Adsorbed (cm³/g STP)	P/Po	Quantity Adsorbed (cm³/g STP)	P/Po	Quantity Adsorbed (cm³/g STP)
2.67639e-05	30.4457	0.000208709	27.1944	0.00356	15.5142	0.00122	22.9906
7.39584e-05	60.4006	0.000295207	46.6363	0.01019	19.3511	0.00283	26.901
0.00012023	79.6478	0.000381495	65.4422	0.01808	21.5296	0.00933	33.9381
0.00017228	98.6931	0.0006169	83.7643	0.02569	22.8699	0.01771	37.601
0.000283355	117.354	0.00137	103.841	0.03323	23.8017	0.02562	39.4508
0.000601641	143.113	0.0029	119.136	0.03706	24.2712	0.03332	40.6702
0.00127	164.519	0.0088	143.222	0.04289	24.8609	0.03713	41.1841
0.00256	183.524	0.01494	156.966	0.04855	25.3457	0.04297	41.7998
0.00292	187.206	0.01857	162.75	0.05136	25.669	0.04864	42.3133
0.00586	207.952	0.02561	169.779	0.0542	25.9492	0.05153	42.4845
0.00828	219.47	0.03106	173.072	0.05999	26.3862	0.05439	42.6082
0.01346	236.502	0.03685	175.68	0.06282	26.6202	0.06007	42.9566
0.01967	248.75	0.04279	177.91	0.06569	26.8566	0.06297	43.0352
0.02505	254.939	0.04862	179.67	0.07139	27.2158	0.06585	43.0676
0.03077	259.532	0.05136	180.553	0.07421	27.4568	0.07149	43.2768
0.03692	263.193	0.05429	181.259	0.0771	27.5997	0.07442	43.274
0.04267	266.029	0.06007	182.526	0.08278	27.972	0.07728	43.2397
0.04852	268.427	0.0629	183.181	0.08851	28.2998	0.1022	44.4283
0.05131	269.521	0.06578	183.755	0.09135	28.4638	0.12297	45.2464
0.05422	270.552	0.07142	184.799	0.09423	28.6146	0.14602	46.0925
0.05993	272.265	0.07434	185.354	0.0999	28.8887	0.16906	46.8806
0.06285	273.141	0.0772	185.862	0.12268	29.8975	0.19207	47.5816
0.06572	273.939	0.08286	186.717	0.14589	30.7767	0.21506	48.2142
0.07136	275.334	0.08866	187.532	0.1689	31.6107	0.23803	48.8177
0.07432	276.06	0.09155	187.937	0.19195	32.3847	0.26101	49.4139
0.07718	276.748	0.0944	188.361	0.21493	33.0953	0.28403	49.9289
0.08276	277.94	0.09993	189.051	0.23793	33.7987	0.307	50.4651
0.08863	279.091	0.12259	191.23	0.26093	34.4773	0.32997	50.9673
0.09154	279.659	0.14619	193.128	0.28392	35.0963	0.35292	51.5204
0.09437	280.205	0.16928	194.724	0.30689	35.725	0.37596	52.0122
0.09986	281.178	0.19223	196.069	0.32988	36.3391	0.39887	52.5266
0.12237	284.277	0.21515	197.292	0.35277	36.9088	0.42187	53.0366
0.14621	287.062	0.23808	198.363	0.37578	37.4731	0.4449	53.5533
0.16932	289.339	0.26111	199.313	0.39877	38.0253	0.46792	54.0525
0.19228	291.314	0.28399	200.228	0.42181	38.607	0.49089	54.6022
0.21521	293.049	0.307	201.033	0.44483	39.1473	0.50279	54.905
0.23809	294.659	0.33	201.783	0.46774	39.7406	0.51418	55.1762
0.26111	296.047	0.35286	202.48	0.4908	40.2786	0.53698	55.7621
0.28402	297.287	0.37582	203.134	0.50254	40.6395	0.55993	56.3057
0.30705	298.419	0.39879	203.791	0.51417	40.9444	0.58277	57.0537
0.32992	299.481	0.42186	204.394	0.53667	41.5219	0.59487	57.3919
0.3528	300.33	0.44484	204.972	0.55978	42.1118	0.60631	57.7686
0.37577	301.258	0.46784	205.533	0.58274	42.6735	0.62887	58.4597
0.39882	302.138	0.49072	206.155	0.59461	43.0267	0.65179	59.3575
0.42172	302.907	0.50273	206.448	0.6061	43.4374	0.67499	60.3037
0.44475	303.666	0.51419	206.778	0.62875	44.0988	0.68678	60.8785
0.46775	304.442	0.53677	207.338	0.65165	44.8261	0.6984	61.4516
0.49069	305.19	0.55983	207.877	0.67477	45.5741	0.70995	62.0072
0.50259	305.627	0.58269	208.497	0.68662	46.0466	0.72141	62.6144
0.51421	306.012	0.59463	208.912	0.69821	46.5102	0.73283	63.3409
0.53668	306.755	0.60641	209.223	0.70971	46.982	0.74453	64.0356
0.55984	307.473	0.62877	209.874	0.72116	47.4787	0.76672	65.5563
0.58269	308.241	0.65177	210.616	0.73285	47.9993	0.78989	67.4191
0.59463	308.779	0.67472	211.472	0.74432	48.4855	0.81293	69.6472
0.60619	309.201	0.6869	211.909	0.76664	49.6031	0.83564	72.3556
0.62874	310.026	0.69828	212.388	0.78959	50.92	0.848	74.1033
0.65175	311.011	0.70998	212.869	0.81259	52.5012	0.85941	75.9338
0.67478	311.99	0.72129	213.477	0.83568	54.3541	0.88145	79.9811
0.68659	312.568	0.73285	214.071	0.84782	55.5627	0.89376	82.9542
0.69828	313.225	0.7443	214.719	0.85933	56.8775	0.90563	86.0969
0.70965	313.823	0.76666	216.03	0.88148	59.6462	0.91685	89.6359
0.72115	314.426	0.78975	217.686	0.89363	61.6167	0.92838	93.9757
0.7328	315.091	0.81268	219.628	0.90525	63.7853	0.93984	99.0596
0.74419	315.839	0.83561	222.018	0.91651	66.4052	0.95104	105.283
0.76639	317.326	0.84789	223.655	0.92814	69.5697	0.97126	121.565
0.7896	319.152	0.85952	225.437	0.93985	73.5862	0.98638	147.786
0.81265	321.213	0.88124	229.376	0.95096	78.6978	0.99123	165.379
0.83555	323.819	0.89355	232.379	0.97111	93.8603	0.99461	183.023
0.84776	325.537	0.90552	235.674	0.98635	120.525	0.98237	158.989
0.8594	327.215	0.9168	239.46	0.99122	137.888	0.94384	107.964
0.88138	330.936	0.92819	244.019	0.99443	155.601	0.8942	89.0721
0.89354	333.592	0.93978	249.663	0.98197	132.067	0.86851	83.885
0.90537	336.362	0.95124	256.553	0.9437	80.4009	0.84756	80.5618
0.91661	339.394	0.97148	272.868	0.89365	63.1831	0.82657	77.6943
0.9283	342.94	0.98785	298.371	0.86807	59.1086	0.78721	73.3491
0.93978	346.973	0.99356	318.671	0.84722	56.7498	0.74731	69.7618
0.95116	351.66	0.98069	300.549	0.82638	54.8324	0.70711	66.9233
0.97177	364.382	0.94138	259.711	0.78722	52.2747	0.66701	64.6753
0.99022	389.184	0.89361	243.939	0.74715	50.3268	0.627	62.686
0.99494	410.633	0.8508	235.338	0.70705	48.787	0.58673	60.9757
0.98118	389.61	0.81013	228.503	0.66687	47.5664	0.54663	59.4584
0.93909	352.979	0.78685	224.856	0.62682	46.5439	0.50651	58.0767
0.89206	340.438	0.74709	220.153	0.5866	45.6872	0.46676	55.5056
0.86796	336.86	0.70733	216.798	0.54657	44.9029	0.4261	53.82
0.84751	334.363	0.66719	214.356	0.50638	44.2164	0.38626	52.5975
0.82637	332.329	0.62704	212.521	0.46637	43.5074	0.34611	51.4036
0.78728	329.281	0.58692	210.961	0.42606	42.8743	0.30587	50.1381
0.74739	326.574	0.54664	209.765	0.38612	42.2186	0.26596	48.8376
0.70709	324.182	0.50663	208.613	0.34589	41.6054	0.22591	47.4091
0.66704	321.955	0.46667	206.859	0.30584	41.0068	0.18584	45.8441
0.62693	319.922	0.42593	205.849	0.26579	40.2455	0.14574	44.0306
0.58667	318.119	0.38637	204.907	0.22554	39.4819	0.1093	41.112
0.54659	316.374	0.30705	202.922	0.1855	38.6379
0.50652	314.74	0.23077	200.345	0.14537	37.7157
0.46805	307.416	0.14553	195.854	0.10916	36.6287
0.42571	305.519	0.1098	192.959
0.3674	303.746
0.30662	301.595
0.26582	299.823
0.22567	297.76
0.14562	291.926
0.1098	287.866

## Sheet: Figure 3h
Pore-size distributions
TpPa-SCOF-An		TpPa-Polymer-An
Pore width (nm)	Differential pore volume (cm³/g)	Pore width (nm)	Differential pore volume (cm³/g)
1.41554	0.4969	1.48703	0.16235
1.45129	2.99103	1.52278	0.26024
1.48703	5.28784	1.55853	0.28693
1.52278	6.15627	1.59427	0.22868
1.55853	5.5899	1.63001	0.12666
1.59427	4.07461	1.66576	0.03832
1.63001	2.28812	1.70151	0
1.66576	0.80656	1.73726	0
1.70151	0	1.773	0.03254
1.73726	0	1.80875	0.06964
1.773	0	1.84449	0.09508
1.80875	0	1.88024	0.10215
1.84449	0	1.91599	0.11471
1.88024	0	1.95173	0.1394
1.91599	0	1.98748	0.17148
1.95173	0	2.02322	0.19364
1.98748	0.05662	2.05897	0.19124
2.02322	0.1415	2.09472	0.1566
2.05897	0.22148	2.13046	0.12301
2.09472	0.25858	2.16621	0.07271
2.13046	0.29382	2.2377	0.05783
2.16621	0.20017	2.30919	0.06432
2.2377	0.14947	2.38068	0.05914
2.30919	0.11838	2.45218	0.03672
2.38068	0.06217	2.52367	0.01975
2.45218	0.04707	2.59516	0.01811
2.52367	0.0729	2.66665	0.01793
2.59516	0.07541	2.73814	0.02348
2.66665	0.05187	2.80964	0.02899
2.73814	0.03923	2.88113	0.01549
2.80964	0.05559	2.95262	0.01347
2.88113	0.0338	3.02411	0.02971
2.95262	0.04289	3.0956	0.03874
3.02411	0.07804	3.1671	0.02763
3.0956	0.09061	3.23859	0.02439
3.1671	0.04815	3.31008	0.03187
3.23859	0.02351	3.38157	0.01985
3.31008	0.02447	3.45306	0.00963
3.38157	0	3.52456	0.01297
3.45306	0	3.59605	0.02838
3.52456	0	3.66754	0.04208
3.59605	0	3.73903	0.02564
3.66754	0	3.81052	0.01091
3.73903	0	3.88202	0.01083
3.81052	0	3.95351	0.01356
3.88202	0	4.025	0.01317
3.95351	0	4.09649	0.01184
4.025	0	4.16798	0.01075
4.09649	0	4.23948	0.0102
4.16798	0	4.31097	0.01083
4.23948	0	4.38246	0.01361
4.31097	0	4.45395	0.0165
4.38246	0	4.52544	0.01436
4.45395	0	4.59694	0.00696
4.52544	0	4.66843	0
4.59694	0	4.73992	0
4.66843	0	4.81141	0.0145
4.73992	0	4.8829	0.0137
4.81141	0	4.9544	0
4.8829	0	5.02589	0.00829
4.9544	0	5.20462	0.00801
5.02589	0	5.49059	0.00277
5.20462	0	5.77655	0
5.49059	0	6.09827	0
5.77655	0	6.41998	0
6.09827	0	6.7417	0.0065
6.41998	0	7.09916	0.00127
6.7417	0.01268	7.45662	0.00193
7.09916	0.01152	7.84982	0
7.45662	0.01926	8.27877	0.00909
7.84982	0.02438	8.70773	0.00847
8.27877	0.02815	9.13668	0.00715
8.70773	0.0345	9.63712	0.01105
9.13668	0.02621	10.1376	0.0051
9.63712	0.03619	10.638	0.0043
10.1376	0.05057	11.2099	0.0074
10.638	0.03482	11.7819	0.01162
11.2099	0.03232	12.3896	0.01396
11.7819	0.05566	13.033	0.01281
12.3896	0.0617	13.6764	0.01383
13.033	0.0427	14.3913	0.01318
13.6764	0.04404	15.1063	0.01392
14.3913	0.0453	15.8927	0.02333
15.1063	0.05011	16.7148	0.02955
15.8927	0.08849	17.5727	0.02414
16.7148	0.09604	18.4664	0.02382
17.5727	0.06123	19.3958	0.01546
18.4664	0.05853	20.3967	0.0133
19.3958	0.05381	21.4333	0.01588
20.3967	0.05582	22.5057	0.0253
21.4333	0.06303	23.6496	0.02626
22.5057	0.074	24.8292	0.02278
23.6496	0.07492
24.8292	0.06963

## Sheet: Figure 3i
FT IR spectra of spherical TpPa-polymers and TpPa-SCOFs
TpPa-SCOF-An		TpPa-SCOF		TpPa-Polymer-An		TpPa-Polymer
Wavenumber (cm-1)	Transmittance (%)	Wavenumber (cm-1)	Transmittance (%)	Wavenumber (cm-1)	Transmittance (%)	Wavenumber (cm-1)	Transmittance (%)
399.199	100.489	399.199	100.916	399.199	100.638	399.199	100.062
401.127	100.915	401.127	100.171	401.127	100.926	401.127	100.408
403.056	101.169	403.056	98.503	403.056	101.2	403.056	97.9862
404.984	100.965	404.984	100.47	404.984	101.324	404.984	97.7992
406.913	100.912	406.913	100.631	406.913	101.433	406.913	101.757
408.841	100.832	408.841	100.742	408.841	101.545	408.841	101.852
410.77	100.751	410.77	100.697	410.77	101.584	410.77	101.949
412.698	100.597	412.698	100.624	412.698	101.528	412.698	102.117
414.627	100.375	414.627	100.517	414.627	101.481	414.627	102.168
416.555	100.158	416.555	99.6767	416.555	101.418	416.555	101.919
418.484	99.9888	418.484	98.7227	418.484	101.371	418.484	101.654
420.412	99.7719	420.412	98.603	420.412	101.312	420.412	101.46
422.341	99.5019	422.341	99.2165	422.341	101.242	422.341	101.292
424.269	99.1637	424.269	99.6	424.269	101.131	424.269	101.288
426.198	98.8321	426.198	99.6719	426.198	100.982	426.198	101.271
428.126	98.4799	428.126	99.6779	428.126	100.77	428.126	101.05
430.055	98.0979	430.055	99.4674	430.055	100.525	430.055	100.919
431.983	97.7092	431.983	99.2195	431.983	100.274	431.983	100.841
433.912	97.4144	433.912	98.9138	433.912	99.9577	433.912	100.691
435.84	97.1897	435.84	98.6029	435.84	99.5707	435.84	100.478
437.769	97.0706	437.769	98.4742	437.769	99.2423	437.769	100.32
439.697	97.0376	439.697	98.4974	439.697	98.9237	439.697	100.252
441.626	97.1172	441.626	98.4504	441.626	98.6031	441.626	100.36
443.554	97.3239	443.554	98.5016	443.554	98.3338	443.554	100.576
445.483	97.6532	445.483	98.8699	445.483	98.0878	445.483	100.761
447.411	97.9397	447.411	99.41	447.411	97.758	447.411	100.819
449.34	98.1946	449.34	99.7386	449.34	97.4276	449.34	100.677
451.268	98.4232	451.268	99.7471	451.268	97.0581	451.268	100.435
453.197	98.6082	453.197	99.6826	453.197	96.6448	453.197	100.199
455.125	98.6883	455.125	99.488	455.125	96.2233	455.125	99.8651
457.054	98.6853	457.054	99.2381	457.054	95.8393	457.054	99.6117
458.982	98.6377	458.982	99.2322	458.982	95.5011	458.982	99.5226
460.911	98.6067	460.911	99.5502	460.911	95.2451	460.911	99.5029
462.839	98.5517	462.839	99.8392	462.839	95.1067	462.839	99.5826
464.768	98.4736	464.768	99.9265	464.768	95.0946	464.768	99.6572
466.696	98.3747	466.696	99.9895	466.696	95.184	466.696	99.5852
468.625	98.3187	468.625	99.9025	468.625	95.4215	468.625	99.4595
470.553	98.3359	470.553	99.6199	470.553	95.7778	470.553	99.3841
472.482	98.349	472.482	99.4763	472.482	96.1366	472.482	99.4809
474.41	98.267	474.41	99.6788	474.41	96.4507	474.41	99.6983
476.339	98.2071	476.339	100.011	476.339	96.7807	476.339	99.9245
478.267	98.1883	478.267	100.153	478.267	97.0457	478.267	100.099
480.196	98.1752	480.196	100.138	480.196	97.2599	480.196	100.12
482.124	98.0987	482.124	100.056	482.124	97.4295	482.124	99.9898
484.053	98.0029	484.053	99.9883	484.053	97.5605	484.053	99.8885
485.981	97.9375	485.981	100.032	485.981	97.6552	485.981	99.8037
487.91	97.9031	487.91	100.046	487.91	97.7521	487.91	99.7247
489.838	97.8418	489.838	99.9068	489.838	97.8442	489.838	99.6419
491.767	97.7561	491.767	99.7727	491.767	97.9414	491.767	99.5898
493.695	97.6998	493.695	99.7825	493.695	98.0765	493.695	99.5522
495.624	97.7258	495.624	99.8564	495.624	98.2577	495.624	99.5898
497.552	97.7566	497.552	99.9046	497.552	98.4096	497.552	99.6142
499.481	97.7236	499.481	99.787	499.481	98.4986	499.481	99.5273
501.409	97.6243	501.409	99.6148	501.409	98.4927	501.409	99.3753
503.338	97.5537	503.338	99.517	503.338	98.3798	503.338	99.1913
505.266	97.4868	505.266	99.4758	505.266	98.1207	505.266	98.9658
507.195	97.3421	507.195	99.3992	507.195	97.7212	507.195	98.7077
509.123	97.0544	509.123	99.306	509.123	97.195	509.123	98.2803
511.052	96.6829	511.052	99.2199	511.052	96.614	511.052	97.6008
512.98	96.258	512.98	98.9967	512.98	96.0344	512.98	96.6475
514.909	95.774	514.909	98.565	514.909	95.5108	514.909	95.4158
516.837	95.2403	516.837	97.9848	516.837	95.0909	516.837	94.0633
518.766	94.7711	518.766	97.4079	518.766	94.8562	518.766	92.8851
520.694	94.4959	520.694	96.9711	520.694	94.8462	520.694	92.093
522.623	94.4504	522.623	96.5905	522.623	95.0819	522.623	91.8513
524.551	94.5738	524.551	96.3261	524.551	95.5576	524.551	92.1802
526.48	94.8713	526.48	96.4691	526.48	96.2332	526.48	93.0245
528.408	95.3702	528.408	97.1014	528.408	97.0461	528.408	94.2424
530.337	96.0657	530.337	97.9171	530.337	97.9485	530.337	95.6901
532.265	96.7749	532.265	98.5751	532.265	98.8148	532.265	97.1644
534.194	97.332	534.194	99.0244	534.194	99.5501	534.194	98.4599
536.122	97.6569	536.122	99.3051	536.122	100.113	536.122	99.4229
538.051	97.7643	538.051	99.4087	538.051	100.502	538.051	99.9331
539.979	97.6495	539.979	99.296	539.979	100.678	539.979	99.8809
541.908	97.3554	541.908	98.9495	541.908	100.676	541.908	99.3359
543.836	96.9924	543.836	98.4494	543.836	100.559	543.836	98.5316
545.765	96.7119	545.765	97.9743	545.765	100.366	545.765	97.8146
547.693	96.5982	547.693	97.72	547.693	100.141	547.693	97.404
549.622	96.6635	549.622	97.8038	549.622	99.9682	549.622	97.3796
551.55	96.8573	551.55	98.1675	551.55	99.8542	551.55	97.6365
553.479	97.2023	553.479	98.6081	553.479	99.807	553.479	98.0482
555.407	97.7092	555.407	98.9706	555.407	99.8547	555.407	98.4993
557.336	98.3153	557.336	99.2322	557.336	99.9869	557.336	98.9521
559.264	98.8676	559.264	99.479	559.264	100.129	559.264	99.3541
561.193	99.2912	561.193	99.7101	561.193	100.275	561.193	99.6955
563.121	99.5939	563.121	99.8603	563.121	100.417	563.121	99.933
565.05	99.8219	565.05	99.8696	565.05	100.524	565.05	100.081
566.978	99.963	566.978	99.8239	566.978	100.588	566.978	100.174
568.907	100.014	568.907	99.8538	568.907	100.646	568.907	100.258
570.835	100.002	570.835	99.9764	570.835	100.681	570.835	100.331
572.764	99.9957	572.764	100.023	572.764	100.693	572.764	100.363
574.692	99.9998	574.692	99.8999	574.692	100.7	574.692	100.364
576.621	99.9815	576.621	99.7717	576.621	100.715	576.621	100.377
578.549	99.9107	578.549	99.7747	578.549	100.708	578.549	100.413
580.478	99.8374	580.478	99.8808	580.478	100.694	580.478	100.484
582.406	99.8045	582.406	99.9297	582.406	100.678	582.406	100.54
584.335	99.8012	584.335	99.9059	584.335	100.645	584.335	100.544
586.263	99.7576	586.263	99.8911	586.263	100.594	586.263	100.52
588.192	99.6881	588.192	99.947	588.192	100.555	588.192	100.476
590.12	99.6446	590.12	99.9973	590.12	100.508	590.12	100.391
592.049	99.6493	592.049	99.9848	592.049	100.453	592.049	100.308
593.977	99.6394	593.977	99.9714	593.977	100.409	593.977	100.233
595.906	99.5843	595.906	100.018	595.906	100.378	595.906	100.205
597.834	99.5218	597.834	100.094	597.834	100.344	597.834	100.21
599.763	99.5134	599.763	100.161	599.763	100.324	599.763	100.225
601.691	99.5236	601.691	100.201	601.691	100.312	601.691	100.204
603.62	99.5112	603.62	100.166	603.62	100.3	603.62	100.153
605.548	99.4627	605.548	100.1	605.548	100.271	605.548	100.058
607.477	99.4326	607.477	100.068	607.477	100.234	607.477	99.9576
609.405	99.4406	609.405	100.101	609.405	100.195	609.405	99.8661
611.334	99.4532	611.334	100.092	611.334	100.18	611.334	99.8511
613.262	99.4228	613.262	100.029	613.262	100.196	613.262	99.8822
615.191	99.3946	615.191	99.9712	615.191	100.239	615.191	99.9601
617.119	99.4155	617.119	99.9891	617.119	100.299	617.119	100.094
619.048	99.4711	619.048	100.047	619.048	100.397	619.048	100.324
620.976	99.4908	620.976	100.087	620.976	100.512	620.976	100.614
622.905	99.4868	622.905	100.071	622.905	100.639	622.905	100.918
624.833	99.5147	624.833	100.078	624.833	100.779	624.833	101.135
626.762	99.59	626.762	100.132	626.762	100.924	626.762	101.244
628.69	99.6192	628.69	100.198	628.69	101.022	628.69	101.294
630.619	99.5744	630.619	100.204	630.619	101.07	630.619	101.372
632.547	99.5022	632.547	100.166	632.547	101.067	632.547	101.487
634.476	99.4852	634.476	100.129	634.476	101.039	634.476	101.561
636.404	99.5109	636.404	100.091	636.404	101.011	636.404	101.452
638.333	99.5269	638.333	99.9827	638.333	101.009	638.333	101.225
640.261	99.5209	640.261	99.8737	640.261	101.018	640.261	101.047
642.19	99.5597	642.19	99.8807	642.19	101.037	642.19	101.092
644.118	99.6557	644.118	100.023	644.118	101.079	644.118	101.379
646.047	99.7553	646.047	100.119	646.047	101.145	646.047	101.762
647.975	99.8054	647.975	100.114	647.975	101.203	647.975	102.013
649.904	99.8476	649.904	100.046	649.904	101.271	649.904	102.119
651.832	99.8844	651.832	100.033	651.832	101.313	651.832	102.133
653.761	99.9312	653.761	100.051	653.761	101.36	653.761	102.133
655.689	100.031	655.689	100.048	655.689	101.487	655.689	102.115
657.618	99.9826	657.618	99.9691	657.618	101.477	657.618	102.082
659.546	99.9018	659.546	99.9165	659.546	101.395	659.546	101.945
661.475	99.873	661.475	99.9378	661.475	101.315	661.475	101.969
663.403	99.8479	663.403	100.138	663.403	101.251	663.403	102.424
665.332	99.7902	665.332	99.9667	665.332	101.203	665.332	102.217
667.26	99.7307	667.26	99.2633	667.26	101.16	667.26	101.772
669.188	99.723	669.188	98.9736	669.188	101.134	669.188	101.4
671.117	99.7356	671.117	99.4681	671.117	101.12	671.117	101.083
673.045	99.709	673.045	100.041	673.045	101.106	673.045	101.135
674.974	99.6224	674.974	100.027	674.974	101.068	674.974	101.658
676.903	99.5259	676.903	99.9368	676.903	100.984	676.903	101.576
678.831	99.4391	678.831	99.9035	678.831	100.819	678.831	101.432
680.76	99.4068	680.76	99.944	680.76	100.658	680.76	101.37
682.688	99.4029	682.688	99.9611	682.688	100.521	682.688	101.322
684.616	99.2602	684.616	99.8937	684.616	100.252	684.616	101.25
686.545	99.1871	686.545	99.7568	686.545	100.056	686.545	101.151
688.473	99.2012	688.473	99.6984	688.473	99.9546	688.473	101.044
690.402	99.2352	690.402	99.7643	690.402	99.9256	690.402	100.951
692.331	99.2774	692.331	99.8726	692.331	99.969	692.331	100.879
694.259	99.3514	694.259	99.8842	694.259	100.069	694.259	100.81
696.188	99.4538	696.188	99.8182	696.188	100.199	696.188	100.701
698.116	99.5222	698.116	99.7779	698.116	100.335	698.116	100.529
700.044	99.5223	700.044	99.8131	700.044	100.467	700.044	100.296
701.973	99.4779	701.973	99.8222	701.973	100.572	701.973	99.9962
703.902	99.4434	703.902	99.7013	703.902	100.623	703.902	99.6345
705.83	99.4372	705.83	99.4783	705.83	100.632	705.83	99.2745
707.759	99.4467	707.759	99.3365	707.759	100.636	707.759	99.0424
709.687	99.4491	709.687	99.39	709.687	100.639	709.687	99.0375
711.615	99.478	711.615	99.5754	711.615	100.663	711.615	99.2619
713.544	99.5536	713.544	99.729	713.544	100.71	713.544	99.6137
715.472	99.6568	715.472	99.8047	715.472	100.76	715.472	99.9134
717.401	99.7414	717.401	99.844	717.401	100.796	717.401	100.019
719.33	99.7957	719.33	99.9102	719.33	100.824	719.33	99.9811
721.258	99.8241	721.258	99.9793	721.258	100.816	721.258	99.8854
723.187	99.8238	723.187	99.9807	723.187	100.756	723.187	99.8037
725.115	99.7709	725.115	99.8932	725.115	100.665	725.115	99.7755
727.043	99.6752	727.043	99.814	727.043	100.577	727.043	99.7631
728.972	99.5707	728.972	99.8124	728.972	100.485	728.972	99.6886
730.9	99.4999	730.9	99.8349	730.9	100.414	730.9	99.5829
732.829	99.4691	732.829	99.8044	732.829	100.387	732.829	99.4763
734.757	99.4576	734.757	99.7372	734.757	100.387	734.757	99.4231
736.686	99.4451	736.686	99.7057	736.686	100.396	736.686	99.4656
738.614	99.4646	738.614	99.7516	738.614	100.445	738.614	99.6025
740.543	99.5118	740.543	99.8334	740.543	100.496	740.543	99.7862
742.471	99.5397	742.471	99.8952	742.471	100.476	742.471	99.9702
744.4	99.4893	744.4	99.927	744.4	100.335	744.4	100.12
746.328	99.3623	746.328	99.9574	746.328	100.07	746.328	100.231
748.257	99.1908	748.257	99.9896	748.257	99.6959	748.257	100.284
750.185	99.0033	750.185	99.9769	750.185	99.2628	750.185	100.244
752.114	98.7917	752.114	99.8668	752.114	98.8238	752.114	100.096
754.042	98.5686	754.042	99.7003	754.042	98.4134	754.042	99.88
755.971	98.3755	755.971	99.5685	755.971	98.0678	755.971	99.6671
757.899	98.2652	757.899	99.5177	757.899	97.8596	757.899	99.5203
759.828	98.2439	759.828	99.513	759.828	97.812	759.828	99.4297
761.756	98.2937	761.756	99.5096	761.756	97.9071	761.756	99.3418
763.685	98.3975	763.685	99.4858	763.685	98.1323	763.685	99.2098
765.613	98.565	765.613	99.4637	765.613	98.4726	765.613	99.0445
767.542	98.7715	767.542	99.467	767.542	98.8443	767.542	98.8926
769.47	98.9594	769.47	99.4928	769.47	99.1716	769.47	98.7954
771.399	99.0806	771.399	99.4995	771.399	99.4211	771.399	98.7294
773.327	99.1517	773.327	99.4553	773.327	99.5961	773.327	98.6519
775.256	99.2011	775.256	99.3615	775.256	99.7055	775.256	98.5367
777.184	99.2398	777.184	99.2622	777.184	99.7786	777.184	98.4134
779.113	99.2455	779.113	99.1808	779.113	99.8183	779.113	98.3238
781.041	99.2224	781.041	99.1054	781.041	99.8246	781.041	98.2844
782.97	99.1971	782.97	98.9995	782.97	99.8074	782.97	98.2437
784.898	99.1899	784.898	98.8382	784.898	99.7723	784.898	98.1427
786.827	99.1646	786.827	98.6188	786.827	99.6787	786.827	97.9438
788.755	99.0732	788.755	98.3719	788.755	99.4997	788.755	97.6505
790.684	98.8888	790.684	98.0975	790.684	99.229	790.684	97.2475
792.612	98.6194	792.612	97.7648	792.612	98.8606	792.612	96.6918
794.541	98.25	794.541	97.329	794.541	98.3748	794.541	95.8969
796.469	97.7449	796.469	96.7873	796.469	97.7908	796.469	94.8354
798.398	97.0903	798.398	96.1824	798.398	97.1263	798.398	93.5753
800.326	96.3382	800.326	95.5755	800.326	96.4015	800.326	92.2579
802.255	95.5473	802.255	94.9767	802.255	95.6474	802.255	90.9885
804.183	94.7588	804.183	94.3784	804.183	94.8983	804.183	89.7985
806.112	93.9837	806.112	93.8072	806.112	94.153	806.112	88.6435
808.04	93.2495	808.04	93.3345	808.04	93.4109	808.04	87.4984
809.969	92.5902	809.969	92.9996	809.969	92.656	809.969	86.381
811.897	92.0114	811.897	92.7721	811.897	91.8575	811.897	85.3144
813.826	91.4489	813.826	92.5506	813.826	90.9888	813.826	84.2578
815.754	90.8381	815.754	92.2791	815.754	90.065	815.754	83.1318
817.683	90.1638	817.683	91.9697	817.683	89.1105	817.683	81.8732
819.611	89.4718	819.611	91.6531	819.611	88.176	819.611	80.5211
821.54	88.8077	821.54	91.2901	821.54	87.3247	821.54	79.2368
823.468	88.2011	823.468	90.827	823.468	86.6161	823.468	78.2334
825.397	87.6864	825.397	90.2983	825.397	86.0844	825.397	77.6698
827.325	87.3344	827.325	89.884	827.325	85.7799	827.325	77.6096
829.254	87.1984	829.254	89.7633	829.254	85.7305	829.254	78.0053
831.182	87.291	831.182	89.9666	831.182	85.9255	831.182	78.7483
833.111	87.578	833.111	90.3469	833.111	86.3383	833.111	79.7237
835.039	88.0349	835.039	90.7673	835.039	86.9448	835.039	80.8434
836.968	88.642	836.968	91.1989	836.968	87.672	836.968	82.0192
838.896	89.3552	838.896	91.6865	838.896	88.4463	838.896	83.171
840.825	90.0785	840.825	92.1959	840.825	89.2242	840.825	84.2324
842.753	90.7363	842.753	92.6461	842.753	89.9744	842.753	85.1782
844.682	91.319	844.682	92.9944	844.682	90.6559	844.682	86.0267
846.61	91.8735	846.61	93.3169	846.61	91.2741	846.61	86.8315
848.539	92.4162	848.539	93.6915	848.539	91.8364	848.539	87.6091
850.467	92.9263	850.467	94.1158	850.467	92.3269	850.467	88.347
852.396	93.3863	852.396	94.4864	852.396	92.7393	852.396	89.0067
854.324	93.8262	854.324	94.7554	854.324	93.1118	854.324	89.5684
856.253	94.2713	856.253	94.9683	856.253	93.4511	856.253	90.0446
858.181	94.7105	858.181	95.2213	858.181	93.7571	858.181	90.4841
860.11	95.1051	860.11	95.5168	860.11	94.0558	860.11	90.9075
862.038	95.4566	862.038	95.7816	862.038	94.3646	862.038	91.3221
863.967	95.7924	863.967	95.963	863.967	94.6457	863.967	91.722
865.895	96.126	865.895	96.1217	865.895	94.8938	865.895	92.1178
867.824	96.4238	867.824	96.3378	867.824	95.1246	867.824	92.5181
869.752	96.6741	869.752	96.6185	869.752	95.333	869.752	92.941
871.681	96.9108	871.681	96.8828	871.681	95.5103	871.681	93.3641
873.609	97.1874	873.609	97.0699	873.609	95.7012	873.609	93.7623
875.538	97.4991	875.538	97.2087	875.538	95.9205	875.538	94.1297
877.466	97.8116	877.466	97.3902	877.466	96.1604	877.466	94.5017
879.395	98.1102	879.395	97.6614	879.395	96.4351	879.395	94.9106
881.323	98.4332	881.323	97.9816	881.323	96.7687	881.323	95.392
883.252	98.7988	883.252	98.2632	883.252	97.1306	883.252	95.931
885.18	99.1729	885.18	98.4702	885.18	97.5046	885.18	96.4888
887.109	99.4982	887.109	98.6519	887.109	97.8883	887.109	97.0139
889.037	99.7736	889.037	98.8643	889.037	98.2529	889.037	97.4821
890.966	100.024	890.966	99.0859	890.966	98.5538	890.966	97.8782
892.894	100.255	892.894	99.2535	892.894	98.8061	892.894	98.2244
894.823	100.429	894.823	99.3392	894.823	99.0236	894.823	98.5318
896.751	100.544	896.751	99.3931	896.751	99.2053	896.751	98.8214
898.68	100.642	898.68	99.4883	898.68	99.3646	898.68	99.106
900.608	100.769	900.608	99.6465	900.608	99.5363	900.608	99.3993
902.537	100.903	902.537	99.8093	902.537	99.7096	902.537	99.6925
904.465	101.011	904.465	99.9226	904.465	99.8804	904.465	99.9906
906.394	101.089	906.394	99.982	906.394	100.056	906.394	100.271
908.322	101.18	908.322	100.049	908.322	100.23	908.322	100.523
910.251	101.29	910.251	100.165	910.251	100.373	910.251	100.729
912.179	101.378	912.179	100.298	912.179	100.49	912.179	100.882
914.108	101.407	914.108	100.366	914.108	100.578	914.108	100.977
916.036	101.405	916.036	100.356	916.036	100.63	916.036	101.031
917.965	101.407	917.965	100.331	917.965	100.646	917.965	101.039
919.893	101.403	919.893	100.351	919.893	100.646	919.893	101.014
921.822	101.352	921.822	100.391	921.822	100.626	921.822	100.952
923.75	101.259	923.75	100.378	923.75	100.592	923.75	100.85
925.679	101.163	925.679	100.283	925.679	100.547	925.679	100.722
927.607	101.091	927.607	100.207	927.607	100.498	927.607	100.587
929.536	101.01	929.536	100.219	929.536	100.44	929.536	100.449
931.464	100.901	931.464	100.296	931.464	100.386	931.464	100.324
933.393	100.778	933.393	100.348	933.393	100.331	933.393	100.196
935.321	100.679	935.321	100.342	935.321	100.269	935.321	100.054
937.25	100.597	937.25	100.302	937.25	100.198	937.25	99.8812
939.178	100.498	939.178	100.292	939.178	100.125	939.178	99.6878
941.107	100.365	941.107	100.325	941.107	100.041	941.107	99.4745
943.035	100.228	943.035	100.35	943.035	99.9552	943.035	99.2517
944.964	100.103	944.964	100.305	944.964	99.8685	944.964	99.0103
946.892	99.974	946.892	100.207	946.892	99.7786	946.892	98.7539
948.821	99.8112	948.821	100.115	948.821	99.6798	948.821	98.4797
950.749	99.625	950.749	100.06	950.749	99.5808	950.749	98.2041
952.678	99.4409	952.678	100.022	952.678	99.4653	952.678	97.9253
954.606	99.2707	954.606	99.965	954.606	99.3304	954.606	97.6433
956.535	99.0861	956.535	99.8734	956.535	99.1841	956.535	97.3323
958.463	98.8716	958.463	99.7657	958.463	99.0299	958.463	96.9793
960.392	98.6372	960.392	99.6734	960.392	98.8403	960.392	96.5696
962.32	98.3988	962.32	99.588	962.32	98.6041	962.32	96.1037
964.249	98.132	964.249	99.4595	964.249	98.3087	964.249	95.5578
966.177	97.7977	966.177	99.2641	966.177	97.942	966.177	94.9123
968.106	97.3629	968.106	99.0105	968.106	97.4917	968.106	94.1323
970.034	96.8228	970.034	98.7163	970.034	96.952	970.034	93.1988
971.963	96.1646	971.963	98.3695	971.963	96.2919	971.963	92.0938
973.891	95.3672	973.891	97.934	973.891	95.5036	973.891	90.8141
975.82	94.4173	975.82	97.3545	975.82	94.6049	975.82	89.3486
977.748	93.353	977.748	96.6195	977.748	93.6252	977.748	87.7253
979.677	92.2413	979.677	95.7675	979.677	92.5821	979.677	86.0098
981.605	91.1507	981.605	94.8843	981.605	91.5296	981.605	84.3229
983.534	90.1283	983.534	94.0435	983.534	90.5293	983.534	82.791
985.462	89.231	985.462	93.3022	985.462	89.6281	985.462	81.5147
987.391	88.522	987.391	92.6968	987.391	88.8562	987.391	80.5399
989.319	88.0501	989.319	92.2869	989.319	88.2516	989.319	79.8839
991.248	87.8063	991.248	92.1085	991.248	87.8251	991.248	79.5315
993.176	87.7672	993.176	92.1556	993.176	87.5854	993.176	79.4658
995.105	87.9347	995.105	92.3555	995.105	87.5459	995.105	79.6354
997.033	88.326	997.033	92.6342	997.033	87.7094	997.033	79.9556
998.962	88.8985	998.962	92.9252	998.962	88.0322	998.962	80.3338
1000.89	89.5455	1000.89	93.2182	1000.89	88.4563	1000.89	80.7793
1002.82	90.1402	1002.82	93.5616	1002.82	88.9121	1002.82	81.4032
1004.75	90.6334	1004.75	94.0279	1004.75	89.3576	1004.75	82.2719
1006.68	91.0622	1006.68	94.5463	1006.68	89.79	1006.68	83.2435
1008.6	91.4847	1008.6	94.8991	1008.6	90.2371	1008.6	84.0226
1010.53	91.9136	1010.53	94.9278	1010.53	90.7009	1010.53	84.3872
1012.46	92.3433	1012.46	94.7299	1012.46	91.1732	1012.46	84.4828
1014.39	92.7664	1014.39	94.5779	1014.39	91.6327	1014.39	84.728
1016.32	93.1724	1016.32	94.7198	1016.32	92.051	1016.32	85.4397
1018.25	93.5236	1018.25	95.1636	1018.25	92.3922	1018.25	86.5519
1020.17	93.7996	1020.17	95.7099	1020.17	92.6484	1020.17	87.6928
1022.1	94.0057	1022.1	96.1407	1022.1	92.8106	1022.1	88.4442
1024.03	94.1403	1024.03	96.3846	1024.03	92.8513	1024.03	88.6205
1025.96	94.1507	1025.96	96.4338	1025.96	92.7149	1025.96	88.2883
1027.89	93.9825	1027.89	96.311	1027.89	92.3822	1027.89	87.6395
1029.82	93.6432	1029.82	96.0681	1029.82	91.8973	1029.82	86.851
1031.75	93.245	1031.75	95.8065	1031.75	91.3718	1031.75	86.1094
1033.67	92.9216	1033.67	95.6172	1033.67	90.9067	1033.67	85.5897
1035.6	92.7415	1035.6	95.5684	1035.6	90.5531	1035.6	85.4414
1037.53	92.6934	1037.53	95.6758	1037.53	90.3214	1037.53	85.7288
1039.46	92.7624	1039.46	95.9443	1039.46	90.2307	1039.46	86.3882
1041.39	92.9409	1041.39	96.3381	1041.39	90.279	1041.39	87.2023
1043.32	93.2123	1043.32	96.7761	1043.32	90.4558	1043.32	87.9262
1045.24	93.5173	1045.24	97.1223	1045.24	90.7424	1045.24	88.3827
1047.17	93.7917	1047.17	97.3062	1047.17	91.1107	1047.17	88.5511
1049.1	93.9919	1049.1	97.353	1049.1	91.4988	1049.1	88.5228
1051.03	94.109	1051.03	97.3679	1051.03	91.8578	1051.03	88.4266
1052.96	94.1374	1052.96	97.4117	1052.96	92.1589	1052.96	88.3184
1054.89	94.083	1054.89	97.4619	1054.89	92.4018	1054.89	88.2026
1056.82	93.9654	1056.82	97.4488	1056.82	92.5961	1056.82	88.0478
1058.74	93.8208	1058.74	97.3735	1058.74	92.7566	1058.74	87.8392
1060.67	93.6648	1060.67	97.3042	1060.67	92.8597	1060.67	87.5872
1062.6	93.4882	1062.6	97.2948	1062.6	92.8722	1062.6	87.337
1064.53	93.268	1064.53	97.3059	1064.53	92.7779	1064.53	87.1048
1066.46	93.0134	1066.46	97.2795	1066.46	92.5895	1066.46	86.8887
1068.39	92.7463	1068.39	97.189	1068.39	92.3166	1068.39	86.6535
1070.32	92.4842	1070.32	97.0889	1070.32	91.995	1070.32	86.3669
1072.24	92.2188	1072.24	97.0119	1072.24	91.6597	1072.24	86.0117
1074.17	91.9417	1074.17	96.9497	1074.17	91.3277	1074.17	85.6183
1076.1	91.6416	1076.1	96.8454	1076.1	90.9865	1076.1	85.2003
1078.03	91.2964	1078.03	96.6898	1078.03	90.6311	1078.03	84.756
1079.96	90.8527	1079.96	96.5003	1079.96	90.2413	1079.96	84.2549
1081.89	90.2801	1081.89	96.3043	1081.89	89.8019	1081.89	83.6576
1083.82	89.6147	1083.82	96.05	1083.82	89.3291	1083.82	82.915
1085.74	88.9658	1085.74	95.6618	1085.74	88.8894	1085.74	82.0165
1087.67	88.4421	1087.67	95.1035	1087.67	88.5417	1087.67	81.0011
1089.6	88.1064	1089.6	94.4851	1089.6	88.329	1089.6	80.0303
1091.53	87.972	1091.53	94.0139	1091.53	88.2721	1091.53	79.3653
1093.46	88.0452	1093.46	93.9264	1093.46	88.3776	1093.46	79.2666
1095.39	88.3181	1095.39	94.3034	1095.39	88.6317	1095.39	79.817
1097.32	88.7636	1097.32	95.0259	1097.32	89.0288	1097.32	80.8565
1099.24	89.3212	1099.24	95.8265	1099.24	89.5353	1099.24	82.0402
1101.17	89.9183	1101.17	96.4981	1101.17	90.098	1101.17	83.0343
1103.1	90.4731	1103.1	96.9586	1103.1	90.6473	1103.1	83.6535
1105.03	90.9044	1105.03	97.2495	1105.03	91.1227	1105.03	83.9122
1106.96	91.136	1106.96	97.4234	1106.96	91.4627	1106.96	83.9088
1108.89	91.1548	1108.89	97.5425	1108.89	91.6505	1108.89	83.7546
1110.81	91.0194	1110.81	97.6371	1110.81	91.7084	1110.81	83.5241
1112.74	90.8265	1112.74	97.7358	1112.74	91.6834	1112.74	83.2747
1114.67	90.6288	1114.67	97.8415	1114.67	91.6005	1114.67	83.0288
1116.6	90.4126	1116.6	97.9631	1116.6	91.4559	1116.6	82.7879
1118.53	90.126	1118.53	98.0728	1118.53	91.2224	1118.53	82.5155
1120.46	89.743	1120.46	98.148	1120.46	90.9055	1120.46	82.1677
1122.38	89.267	1122.38	98.1441	1122.38	90.5356	1122.38	81.6805
1124.31	88.7408	1124.31	98.0431	1124.31	90.1675	1124.31	81.0397
1126.24	88.2298	1126.24	97.8223	1126.24	89.8447	1126.24	80.3222
1128.17	87.8143	1128.17	97.5288	1128.17	89.6148	1128.17	79.7161
1130.1	87.5544	1130.1	97.2578	1130.1	89.5044	1130.1	79.4267
1132.03	87.4793	1132.03	97.146	1132.03	89.5224	1132.03	79.5827
1133.96	87.5731	1133.96	97.3004	1133.96	89.6569	1133.96	80.1354
1135.88	87.8079	1135.88	97.7917	1135.88	89.9023	1135.88	80.8994
1137.81	88.1511	1137.81	98.5271	1137.81	90.2231	1137.81	81.6316
1139.74	88.566	1139.74	99.2687	1139.74	90.5698	1139.74	82.1626
1141.67	88.9837	1141.67	99.7839	1141.67	90.8836	1141.67	82.4247
1143.6	89.3125	1143.6	100.055	1143.6	91.103	1143.6	82.4531
1145.53	89.4703	1145.53	100.126	1145.53	91.1749	1145.53	82.3039
1147.46	89.4338	1147.46	100.081	1147.46	91.115	1147.46	82.031
1149.38	89.2228	1149.38	99.9424	1149.38	90.9586	1149.38	81.6635
1151.31	88.8866	1151.31	99.7425	1151.31	90.7374	1151.31	81.227
1153.24	88.4744	1153.24	99.4761	1153.24	90.4734	1153.24	80.7283
1155.17	88.0337	1155.17	99.2003	1155.17	90.1952	1155.17	80.1804
1157.1	87.5913	1157.1	98.9413	1157.1	89.8962	1157.1	79.5755
1159.03	87.1497	1159.03	98.6856	1159.03	89.5258	1159.03	78.9033
1160.95	86.6869	1160.95	98.3779	1160.95	89.0051	1160.95	78.1591
1162.88	86.1898	1162.88	98.0263	1162.88	88.2986	1162.88	77.3492
1164.81	85.6626	1164.81	97.6762	1164.81	87.4294	1164.81	76.4538
1166.74	85.1237	1166.74	97.3638	1166.74	86.4921	1166.74	75.4333
1168.67	84.5773	1168.67	97.0394	1168.67	85.593	1168.67	74.2581
1170.6	84.0192	1170.6	96.6528	1170.6	84.8106	1170.6	72.9824
1172.53	83.4472	1172.53	96.1895	1172.53	84.1835	1172.53	71.7832
1174.45	82.8506	1174.45	95.7196	1174.45	83.7326	1174.45	70.8886
1176.38	82.1818	1176.38	95.2866	1176.38	83.4262	1176.38	70.4078
1178.31	81.3771	1178.31	94.8676	1178.31	83.2045	1178.31	70.2424
1180.24	80.4008	1180.24	94.3685	1180.24	83.0048	1180.24	70.1193
1182.17	79.2762	1182.17	93.736	1182.17	82.7739	1182.17	69.7113
1184.1	78.064	1184.1	92.8997	1184.1	82.4451	1184.1	68.8188
1186.03	76.8345	1186.03	91.835	1186.03	81.957	1186.03	67.4686
1187.95	75.6606	1187.95	90.6085	1187.95	81.2866	1187.95	65.859
1189.88	74.6229	1189.88	89.4304	1189.88	80.4894	1189.88	64.2543
1191.81	73.7978	1191.81	88.4917	1191.81	79.6658	1191.81	62.8869
1193.74	73.2328	1193.74	87.9215	1193.74	78.9198	1193.74	61.8704
1195.67	72.9301	1195.67	87.7056	1195.67	78.3141	1195.67	61.2025
1197.6	72.8632	1197.6	87.7705	1197.6	77.8723	1197.6	60.8037
1199.53	72.9839	1199.53	87.98	1199.53	77.5771	1199.53	60.5495
1201.45	73.2064	1201.45	88.2349	1201.45	77.3766	1201.45	60.2962
1203.38	73.4161	1203.38	88.4164	1203.38	77.1904	1203.38	59.9293
1205.31	73.503	1205.31	88.4551	1205.31	76.9446	1205.31	59.3748
1207.24	73.3984	1207.24	88.2951	1207.24	76.5817	1207.24	58.6164
1209.17	73.0846	1209.17	87.9585	1209.17	76.0699	1209.17	57.6625
1211.1	72.5794	1211.1	87.4746	1211.1	75.4006	1211.1	56.5439
1213.03	71.9064	1213.03	86.8977	1213.03	74.5834	1213.03	55.2847
1214.95	71.0968	1214.95	86.22	1214.95	73.6222	1214.95	53.9207
1216.88	70.1819	1216.88	85.4412	1216.88	72.5161	1216.88	52.4801
1218.81	69.1878	1218.81	84.5635	1218.81	71.264	1218.81	51.0028
1220.74	68.1185	1220.74	83.6669	1220.74	69.8737	1220.74	49.492
1222.67	66.9768	1222.67	82.7617	1222.67	68.3729	1222.67	47.9573
1224.6	65.7794	1224.6	81.8271	1224.6	66.8105	1224.6	46.4073
1226.52	64.5634	1226.52	80.7908	1226.52	65.2507	1226.52	44.8895
1228.45	63.365	1228.45	79.6826	1228.45	63.7615	1228.45	43.4606
1230.38	62.2225	1230.38	78.5565	1230.38	62.414	1230.38	42.2069
1232.31	61.1611	1232.31	77.5156	1232.31	61.2642	1232.31	41.1696
1234.24	60.2113	1234.24	76.58	1234.24	60.3408	1234.24	40.3714
1236.17	59.3899	1236.17	75.7709	1236.17	59.6361	1236.17	39.7674
1238.1	58.6859	1238.1	75.0563	1238.1	59.1088	1238.1	39.2942
1240.02	58.0412	1240.02	74.4556	1240.02	58.6796	1240.02	38.8366
1241.95	57.3873	1241.95	73.9122	1241.95	58.249	1241.95	38.302
1243.88	56.6487	1243.88	73.3604	1243.88	57.715	1243.88	37.6013
1245.81	55.7724	1245.81	72.6477	1245.81	57.0055	1245.81	36.7265
1247.74	54.7202	1247.74	71.7126	1247.74	56.0806	1247.74	35.7025
1249.67	53.5026	1249.67	70.5299	1249.67	54.9549	1249.67	34.637
1251.6	52.1778	1251.6	69.1869	1251.6	53.7018	1251.6	33.6269
1253.52	50.8586	1253.52	67.7227	1253.52	52.4454	1253.52	32.7944
1255.45	49.6703	1255.45	66.2616	1255.45	51.3187	1255.45	32.2082
1257.38	48.7479	1257.38	64.9263	1257.38	50.4454	1257.38	31.933
1259.31	48.1987	1259.31	63.9605	1259.31	49.8968	1259.31	31.9851
1261.24	48.1081	1261.24	63.5548	1261.24	49.6892	1261.24	32.3823
1263.17	48.5021	1263.17	63.8493	1263.17	49.7807	1263.17	33.0556
1265.09	49.3395	1265.09	64.7352	1265.09	50.0897	1265.09	33.9064
1267.02	50.4941	1267.02	66.0193	1267.02	50.4972	1267.02	34.7352
1268.95	51.7928	1268.95	67.4095	1268.95	50.8742	1268.95	35.3453
1270.88	53.0212	1270.88	68.6981	1270.88	51.0879	1270.88	35.574
1272.81	53.98	1272.81	69.651	1272.81	51.0442	1272.81	35.395
1274.74	54.4951	1274.74	70.1064	1274.74	50.6889	1274.74	34.8469
1276.66	54.4746	1276.66	69.9128	1276.66	50.0348	1276.66	34.083
1278.59	53.9173	1278.59	69.1542	1278.59	49.1546	1278.59	33.239
1280.52	52.9362	1280.52	68.0121	1280.52	48.1759	1280.52	32.4714
1282.45	51.6955	1282.45	66.7481	1282.45	47.2284	1282.45	31.8778
1284.38	50.4004	1284.38	65.5034	1284.38	46.4357	1284.38	31.5439
1286.31	49.2309	1286.31	64.4289	1286.31	45.8794	1286.31	31.4844
1288.24	48.345	1288.24	63.615	1288.24	45.6109	1288.24	31.7279
1290.16	47.8396	1290.16	63.1906	1290.16	45.635	1290.16	32.2414
1292.09	47.7699	1292.09	63.1544	1292.09	45.9355	1292.09	33.0085
1294.02	48.1372	1294.02	63.5032	1294.02	46.4763	1294.02	33.9556
1295.95	48.9257	1295.95	64.168	1295.95	47.225	1295.95	35.0436
1297.88	50.0954	1297.88	65.163	1297.88	48.1433	1297.88	36.2115
1299.81	51.6062	1299.81	66.4283	1299.81	49.2047	1299.81	37.4686
1301.74	53.3869	1301.74	67.9604	1301.74	50.3652	1301.74	38.7999
1303.66	55.364	1303.66	69.6656	1303.66	51.5883	1303.66	40.2279
1305.59	57.4552	1305.59	71.4864	1305.59	52.8489	1305.59	41.7224
1307.52	59.594	1307.52	73.2986	1307.52	54.1482	1307.52	43.2829
1309.45	61.7176	1309.45	75.0538	1309.45	55.4889	1309.45	44.8324
1311.38	63.7974	1311.38	76.6385	1311.38	56.8871	1311.38	46.3605
1313.31	65.8115	1313.31	78.0892	1313.31	58.3468	1313.31	47.8535
1315.23	67.7751	1315.23	79.4132	1315.23	59.8686	1315.23	49.3364
1317.16	69.712	1317.16	80.6717	1317.16	61.4302	1317.16	50.8417
1319.09	71.664	1319.09	81.9337	1319.09	63.0242	1319.09	52.471
1321.02	73.646	1321.02	83.3555	1321.02	64.6403	1321.02	54.2256
1322.95	75.6675	1322.95	84.8861	1322.95	66.2708	1322.95	56.1213
1324.88	77.7176	1324.88	86.4349	1324.88	67.8901	1324.88	58.091
1326.81	79.7709	1326.81	87.9181	1326.81	69.461	1326.81	60.0298
1328.73	81.7205	1328.73	89.3025	1328.73	70.901	1328.73	61.8189
1330.66	83.4943	1330.66	90.4732	1330.66	72.1843	1330.66	63.4497
1332.59	85.0356	1332.59	91.421	1332.59	73.3202	1332.59	64.9187
1334.52	86.2963	1334.52	92.095	1334.52	74.3312	1334.52	66.2563
1336.45	87.2672	1336.45	92.4732	1336.45	75.2434	1336.45	67.3563
1338.38	87.9686	1338.38	92.5868	1338.38	76.0822	1338.38	68.2914
1340.31	88.445	1340.31	92.811	1340.31	76.8871	1340.31	69.1581
1342.23	88.7782	1342.23	93.2346	1342.23	77.7024	1342.23	70.0209
1344.16	89.051	1344.16	93.6646	1344.16	78.5534	1344.16	70.9245
1346.09	89.3503	1346.09	93.881	1346.09	79.4671	1346.09	71.8498
1348.02	89.7576	1348.02	94.0578	1348.02	80.4639	1348.02	72.6862
1349.95	90.3293	1349.95	94.3277	1349.95	81.5208	1349.95	73.5249
1351.88	91.014	1351.88	94.7077	1351.88	82.5244	1351.88	74.4065
1353.81	91.7975	1353.81	95.1659	1353.81	83.4337	1353.81	75.3231
1355.73	92.6483	1355.73	95.7541	1355.73	84.2334	1355.73	76.3173
1357.66	93.5046	1357.66	96.4384	1357.66	84.9189	1357.66	77.3463
1359.59	94.3422	1359.59	96.933	1359.59	85.5447	1359.59	78.1334
1361.52	95.1474	1361.52	97.0261	1361.52	86.1606	1361.52	78.7532
1363.45	95.8373	1363.45	97.2538	1363.45	86.7334	1363.45	79.3608
1365.38	96.4183	1365.38	97.7921	1365.38	87.2978	1365.38	79.9654
1367.3	96.9287	1367.3	98.2676	1367.3	87.9033	1367.3	80.804
1369.23	97.3985	1369.23	98.4927	1369.23	88.5515	1369.23	81.9748
1371.16	97.8212	1371.16	98.6485	1371.16	89.1929	1371.16	82.9334
1373.09	98.237	1373.09	98.6592	1373.09	89.8225	1373.09	83.7921
1375.02	98.6909	1375.02	98.8476	1375.02	90.4453	1375.02	84.6622
1376.95	99.0752	1376.95	99.4162	1376.95	90.934	1376.95	85.3478
1378.88	99.3353	1378.88	100.065	1378.88	91.243	1378.88	85.8383
1380.8	99.586	1380.8	100.187	1380.8	91.4831	1380.8	86.2692
1382.73	99.8048	1382.73	100.086	1382.73	91.6434	1382.73	86.4838
1384.66	99.8378	1384.66	99.8923	1384.66	91.6403	1384.66	86.3752
1386.59	99.7842	1386.59	99.7639	1386.59	91.6041	1386.59	86.2065
1388.52	99.5577	1388.52	99.9681	1388.52	91.4715	1388.52	86.2543
1390.45	99.193	1390.45	100.503	1390.45	91.2895	1390.45	86.3395
1392.38	98.8178	1392.38	100.526	1392.38	91.1671	1392.38	86.2552
1394.3	98.3761	1394.3	99.8319	1394.3	91.0499	1394.3	86.2278
1396.23	97.8602	1396.23	99.2357	1396.23	90.9102	1396.23	85.6387
1398.16	97.2871	1398.16	98.9744	1398.16	90.7454	1398.16	84.9814
1400.09	96.6388	1400.09	99.0596	1400.09	90.5253	1400.09	84.6327
1402.02	95.8782	1402.02	99.0571	1402.02	90.2112	1402.02	84.1197
1403.95	94.943	1403.95	98.7085	1403.95	89.7415	1403.95	83.228
1405.87	94.0627	1405.87	98	1405.87	89.3013	1405.87	82.2463
1407.8	92.9936	1407.8	97.4734	1407.8	88.6471	1407.8	80.6856
1409.73	91.5068	1409.73	96.8519	1409.73	87.6117	1409.73	78.8245
1411.66	89.6568	1411.66	95.8344	1411.66	86.2771	1411.66	76.7734
1413.59	87.3605	1413.59	94.5727	1413.59	84.6086	1413.59	74.6335
1415.52	84.6684	1415.52	93.0221	1415.52	82.6578	1415.52	71.6897
1417.44	81.8257	1417.44	90.3562	1417.44	80.624	1417.44	68.0543
1419.37	78.9562	1419.37	87.4367	1419.37	78.492	1419.37	64.4135
1421.3	76.1728	1421.3	85.1695	1421.3	76.2317	1421.3	60.8595
1423.23	73.8181	1423.23	83.4468	1423.23	74.0581	1423.23	58.0441
1425.16	71.8905	1425.16	81.8569	1425.16	71.8824	1425.16	56.3314
1427.09	70.3237	1427.09	80.5844	1427.09	69.6563	1427.09	54.8233
1429.02	69.2008	1429.02	79.8986	1429.02	67.5501	1429.02	53.4123
1430.94	68.4939	1430.94	79.6002	1430.94	65.7032	1430.94	52.6471
1432.87	68.1003	1432.87	79.9148	1432.87	64.2421	1432.87	51.8127
1434.8	67.7195	1434.8	79.5901	1434.8	63.0626	1434.8	50.9942
1436.73	67.1321	1436.73	78.8075	1436.73	62.0609	1436.73	50.4582
1438.66	66.269	1438.66	78.3713	1438.66	61.1707	1438.66	49.9373
1440.59	64.945	1440.59	78.2545	1440.59	60.205	1440.59	49.2295
1442.52	63.3748	1442.52	77.254	1442.52	59.2615	1442.52	48.4658
1444.44	61.7162	1444.44	75.4817	1444.44	58.365	1444.44	46.805
1446.37	60.1802	1446.37	73.3004	1446.37	57.4491	1446.37	44.3803
1448.3	59.048	1448.3	71.328	1448.3	56.6232	1448.3	41.9349
1450.23	58.5835	1450.23	70.001	1450.23	56.0511	1450.23	40.1107
1452.16	58.745	1452.16	69.739	1452.16	55.6542	1452.16	39.3276
1454.09	59.5753	1454.09	69.8221	1454.09	55.5257	1454.09	39.6563
1456.02	61.1666	1456.02	70.2292	1456.02	55.8495	1456.02	40.9398
1457.94	63.5002	1457.94	72.0106	1457.94	56.7525	1457.94	43.2162
1459.87	66.5197	1459.87	75.6862	1459.87	58.2967	1459.87	46.2138
1461.8	69.9854	1461.8	79.6844	1461.8	60.3351	1461.8	49.5057
1463.73	73.5557	1463.73	82.3116	1463.73	62.6146	1463.73	52.7034
1465.66	76.9898	1465.66	84.4813	1465.66	64.9717	1465.66	55.5108
1467.59	80.1107	1467.59	87.0607	1467.59	67.2834	1467.59	58.1493
1469.52	82.8413	1469.52	89.1409	1469.52	69.4823	1469.52	60.5082
1471.44	85.053	1471.44	89.6816	1471.44	71.4412	1471.44	62.6396
1473.37	86.8102	1473.37	89.9246	1473.37	73.1112	1473.37	64.2845
1475.3	88.2189	1475.3	90.8929	1475.3	74.5895	1475.3	65.66
1477.23	89.3609	1477.23	92.5084	1477.23	75.9341	1477.23	67.1042
1479.16	90.0541	1479.16	93.6259	1479.16	76.9651	1479.16	68.5939
1481.09	90.3253	1481.09	94.2788	1481.09	77.7022	1481.09	69.876
1483.01	90.4592	1483.01	94.6492	1483.01	78.3438	1483.01	71.0862
1484.94	90.512	1484.94	94.7918	1484.94	78.9104	1484.94	72.1277
1486.87	90.3738	1486.87	94.36	1486.87	79.2756	1486.87	72.51
1488.8	89.8828	1488.8	93.3345	1488.8	79.3341	1488.8	72.3042
1490.73	89.1097	1490.73	92.9627	1490.73	79.1377	1490.73	72.0281
1492.66	88.3233	1492.66	93.4571	1492.66	78.9386	1492.66	71.7134
1494.59	87.717	1494.59	93.4232	1494.59	78.8646	1494.59	71.0433
1496.51	86.7097	1496.51	92.1647	1496.51	78.3217	1496.51	69.9518
1498.44	85.4548	1498.44	90.9229	1498.44	77.4539	1498.44	68.096
1500.37	84.0435	1500.37	90.6578	1500.37	76.2986	1500.37	66.5542
1502.3	82.4641	1502.3	90.8046	1502.3	74.6542	1502.3	65.7378
1504.23	80.7243	1504.23	89.244	1504.23	72.3127	1504.23	63.1731
1506.16	78.4893	1506.16	85.6991	1506.16	68.9493	1506.16	59.4085
1508.09	76.0144	1508.09	83.0348	1508.09	64.922	1508.09	54.9404
1510.01	73.4431	1510.01	82.3336	1510.01	60.8939	1510.01	50.2824
1511.94	70.8525	1511.94	81.8251	1511.94	57.3665	1511.94	46.4696
1513.87	68.589	1513.87	79.781	1513.87	54.7058	1513.87	43.2625
1515.8	66.8988	1515.8	77.1131	1515.8	53.0856	1515.8	40.2571
1517.73	65.947	1517.73	75.0616	1517.73	50.1712	1517.73	38.8237
1519.66	65.928	1519.66	73.6737	1519.66	51.6925	1519.66	39.3723
1521.58	66.5929	1521.58	73.719	1521.58	54.969	1521.58	41.9545
1523.51	67.2091	1523.51	75.2088	1523.51	56.9433	1523.51	45.9041
1525.44	68.1352	1525.44	77.9346	1525.44	60.6188	1525.44	49.681
1527.37	69.3002	1527.37	80.3007	1527.37	62.9558	1527.37	52.5264
1529.3	70.1654	1529.3	81.8534	1529.3	64.1466	1529.3	53.6693
1531.23	70.4933	1531.23	81.8588	1531.23	64.9767	1531.23	52.5151
1533.15	70.0293	1533.15	80.3723	1533.15	64.3561	1533.15	50.702
1535.08	68.8741	1535.08	79.3671	1535.08	62.6237	1535.08	48.9353
1537.01	67.2235	1537.01	78.5136	1537.01	60.4633	1537.01	46.5514
1538.94	65.2681	1538.94	76.1178	1538.94	58.2235	1538.94	44.1466
1540.87	63.4065	1540.87	73.3699	1540.87	56.2109	1540.87	41.8785
1542.8	61.6575	1542.8	72.2728	1542.8	54.4433	1542.8	39.419
1544.73	60.1981	1544.73	72.3757	1544.73	53.0847	1544.73	37.9482
1546.65	59.2231	1546.65	72.2419	1546.65	52.2578	1546.65	37.1926
1548.58	58.1653	1548.58	71.569	1548.58	51.4688	1548.58	36.4243
1550.51	57.0785	1550.51	70.7528	1550.51	50.7451	1550.51	35.6092
1552.44	56.3644	1552.44	69.7147	1552.44	50.4065	1552.44	34.999
1554.37	55.8124	1554.37	69.1036	1554.37	50.1687	1554.37	34.7731
1556.3	55.3055	1556.3	67.8458	1556.3	49.8799	1556.3	33.8268
1558.23	54.6908	1558.23	65.7168	1558.23	49.3541	1558.23	32.4647
1560.15	53.6784	1560.15	64.6191	1560.15	48.2994	1560.15	31.2302
1562.08	52.3327	1562.08	65.2404	1562.08	46.7843	1562.08	29.786
1564.01	50.7391	1564.01	65.8174	1564.01	44.8985	1564.01	28.6607
1565.94	48.4758	1565.94	64.6343	1565.94	42.2864	1565.94	27.3915
1567.87	45.8254	1567.87	62.0647	1567.87	39.2788	1567.87	24.8135
1569.8	42.9195	1569.8	58.8418	1569.8	36.0117	1569.8	22.168
1571.72	40.0292	1571.72	55.9429	1571.72	32.7381	1571.72	19.8786
1573.65	37.2684	1573.65	53.4276	1573.65	29.6326	1573.65	17.5707
1575.58	34.5961	1575.58	50.2628	1575.58	26.8237	1575.58	15.8338
1577.51	32.3702	1577.51	47.5986	1577.51	24.6681	1577.51	14.4887
1579.44	30.6841	1579.44	46.1718	1579.44	23.238	1579.44	13.4906
1581.37	29.5265	1581.37	45.4256	1581.37	22.4904	1581.37	13.0374
1583.3	28.9839	1583.3	44.5411	1583.3	22.4473	1583.3	13.0665
1585.22	28.9112	1585.22	44.0221	1585.22	22.9314	1585.22	13.2782
1587.15	29.2899	1587.15	43.8593	1587.15	23.8666	1587.15	13.8341
1589.08	30.1799	1589.08	44.0948	1589.08	25.2469	1589.08	14.6944
1591.01	31.4095	1591.01	44.7373	1591.01	26.8649	1591.01	15.7419
1592.94	32.6799	1592.94	45.8222	1592.94	28.3849	1592.94	16.7824
1594.87	34.0003	1594.87	47.2217	1594.87	29.7356	1594.87	17.6125
1596.8	35.2066	1596.8	48.6915	1596.8	30.6473	1596.8	18.091
1598.72	36.1752	1598.72	49.7751	1598.72	30.9592	1598.72	18.1821
1600.65	36.832	1600.65	50.1371	1600.65	30.7195	1600.65	18.0177
1602.58	37.2183	1602.58	49.883	1602.58	30.154	1602.58	17.7828
1604.51	37.3794	1604.51	49.4282	1604.51	29.4453	1604.51	17.6504
1606.44	37.3869	1606.44	49.0549	1606.44	28.7534	1606.44	17.6789
1608.37	37.4075	1608.37	48.923	1608.37	28.2467	1608.37	17.9182
1610.3	37.5981	1610.3	49.1801	1610.3	28.0149	1610.3	18.3803
1612.22	38.0678	1612.22	49.9401	1612.22	28.1405	1612.22	19.0541
1614.15	38.9005	1614.15	50.747	1614.15	28.6734	1614.15	19.8184
1616.08	40.1193	1616.08	51.4585	1616.08	29.6348	1616.08	20.7992
1618.01	41.6628	1618.01	52.748	1618.01	31.0139	1618.01	21.9936
1619.94	43.4941	1619.94	54.7029	1619.94	32.8157	1619.94	23.4049
1621.87	45.6017	1621.87	56.5951	1621.87	35.0061	1621.87	25.0905
1623.8	47.9115	1623.8	58.3464	1623.8	37.4728	1623.8	27.0474
1625.72	50.2833	1625.72	60.4757	1625.72	40.083	1625.72	29.0454
1627.65	52.737	1627.65	62.8343	1627.65	42.8347	1627.65	31.33
1629.58	55.2419	1629.58	65.2491	1629.58	45.6914	1629.58	33.9547
1631.51	57.7492	1631.51	67.7525	1631.51	48.6095	1631.51	36.7677
1633.44	60.2422	1633.44	69.4343	1633.44	51.5614	1633.44	39.4585
1635.37	62.6553	1635.37	70.4218	1635.37	54.4638	1635.37	42.1891
1637.29	64.8108	1637.29	72.1396	1637.29	57.1652	1637.29	44.7992
1639.22	66.9114	1639.22	74.7153	1639.22	59.8717	1639.22	47.5375
1641.15	68.9626	1641.15	77.1365	1641.15	62.5106	1641.15	50.5841
1643.08	70.6519	1643.08	78.6599	1643.08	64.848	1643.08	53.377
1645.01	72.0881	1645.01	79.0834	1645.01	66.9743	1645.01	55.2572
1646.94	73.4161	1646.94	79.2185	1646.94	68.979	1646.94	57.3663
1648.87	74.7172	1648.87	80.836	1648.87	70.8737	1648.87	59.4814
1650.79	75.9232	1650.79	82.0393	1650.79	72.5967	1650.79	60.8178
1652.72	76.8703	1652.72	81.415	1652.72	74.0857	1652.72	62.1826
1654.65	77.8142	1654.65	81.4932	1654.65	75.5815	1654.65	63.5227
1656.58	78.8176	1656.58	83.9854	1656.58	77.1426	1656.58	64.9353
1658.51	79.8416	1658.51	86.5012	1658.51	78.7266	1658.51	67.3716
1660.44	80.849	1660.44	87.1663	1660.44	80.2717	1660.44	69.8541
1662.37	81.8708	1662.37	87.3228	1662.37	81.8051	1662.37	71.6058
1664.29	82.7856	1664.29	88.1476	1664.29	83.2041	1664.29	73.5537
1666.22	83.9024	1666.22	89.3023	1666.22	84.7155	1666.22	75.3719
1668.15	84.9371	1668.15	89.546	1668.15	86.0243	1668.15	77.0301
1670.08	85.7955	1670.08	89.4421	1670.08	87.1462	1670.08	78.9827
1672.01	86.8551	1672.01	90.3886	1672.01	88.3802	1672.01	80.1195
1673.94	87.7707	1673.94	91.2314	1673.94	89.3854	1673.94	81.3388
1675.86	88.6667	1675.86	91.814	1675.86	90.3034	1675.86	82.8347
1677.79	89.5185	1677.79	92.5825	1677.79	91.1194	1677.79	84.4919
1679.72	90.1832	1679.72	93.9955	1679.72	91.7318	1679.72	86.3687
1681.65	90.9826	1681.65	93.9803	1681.65	92.4656	1681.65	87.4307
1683.58	91.899	1683.58	92.8754	1683.58	93.2758	1683.58	87.6626
1685.51	92.585	1685.51	92.7697	1685.51	93.8256	1685.51	87.8119
1687.43	93.4309	1687.43	94.2304	1687.43	94.5247	1687.43	87.9278
1689.36	94.1529	1689.36	95.8127	1689.36	95.07	1689.36	89.2087
1691.29	94.6236	1691.29	96.7198	1691.29	95.3679	1691.29	91.4189
1693.22	95.1696	1693.22	97.1133	1693.22	95.7399	1693.22	92.012
1695.15	95.6671	1695.15	96.5271	1695.15	96.0565	1695.15	93.1825
1697.08	96.2492	1697.08	96.1441	1697.08	96.4587	1697.08	93.1641
1699.01	96.764	1699.01	95.3934	1699.01	96.7833	1699.01	92.4779
1700.93	97.02	1700.93	95.4409	1700.93	96.8729	1700.93	92.6396
1702.86	97.3693	1702.86	96.1169	1702.86	97.0809	1702.86	92.9688
1704.79	97.8582	1704.79	97.5056	1704.79	97.4275	1704.79	93.0888
1706.72	98.1749	1706.72	97.8448	1706.72	97.6127	1706.72	94.1718
1708.65	98.4777	1708.65	98.3698	1708.65	97.812	1708.65	94.586
1710.58	98.8111	1710.58	99.1643	1710.58	98.0492	1710.58	95.2146
1712.51	99.0406	1712.51	99.3031	1712.51	98.1887	1712.51	96.5239
1714.43	99.3916	1714.43	98.9314	1714.43	98.4595	1714.43	96.526
1716.36	99.4797	1716.36	97.6552	1716.36	98.4862	1716.36	95.7869
1718.29	99.5639	1718.29	97.1368	1718.29	98.5387	1718.29	95.1745
1720.22	99.8396	1720.22	98.0289	1720.22	98.78	1720.22	95.0151
1722.15	100.103	1722.15	99.4468	1722.15	98.9983	1722.15	95.4411
1724.08	100.139	1724.08	99.9488	1724.08	99.0132	1724.08	96.6353
1726.01	100.215	1726.01	100.079	1726.01	99.0926	1726.01	97.1158
1727.93	100.392	1727.93	100.087	1727.93	99.2715	1727.93	97.67
1729.86	100.597	1729.86	100.147	1729.86	99.4705	1729.86	98.4768
1731.79	100.817	1731.79	99.5034	1731.79	99.6631	1731.79	97.9849
1733.72	100.801	1733.72	98.3047	1733.72	99.6293	1733.72	97.5847
1735.65	100.791	1735.65	98.246	1735.65	99.6221	1735.65	97.4603
1737.58	100.901	1737.58	99.2152	1737.58	99.7332	1737.58	97.2958
1739.5	100.965	1739.5	99.7709	1739.5	99.7916	1739.5	97.8313
1741.43	100.918	1741.43	99.4436	1741.43	99.7593	1741.43	98.5538
1743.36	100.981	1743.36	99.75	1743.36	99.8517	1743.36	98.5564
1745.29	101.037	1745.29	100.025	1745.29	99.9397	1745.29	99.0904
1747.22	101.201	1747.22	99.913	1747.22	100.131	1747.22	99.3614
1749.15	101.388	1749.15	99.3938	1749.15	100.326	1749.15	98.9321
1751.08	101.301	1751.08	99.1194	1751.08	100.263	1751.08	98.8219
1753	101.304	1753	99.7648	1753	100.305	1753	98.7802
1754.93	101.356	1754.93	100.35	1754.93	100.394	1754.93	99.0562
1756.86	101.341	1756.86	100.48	1756.86	100.42	1756.86	99.8066
1758.79	101.458	1758.79	100.372	1758.79	100.568	1758.79	99.931
1760.72	101.583	1760.72	100.223	1760.72	100.714	1760.72	99.501
1762.65	101.639	1762.65	100.122	1762.65	100.791	1762.65	99.7386
1764.58	101.639	1764.58	100.491	1764.58	100.808	1764.58	99.8127
1766.5	101.581	1766.5	100.76	1766.5	100.764	1766.5	100.322
1768.43	101.494	1768.43	100.541	1768.43	100.702	1768.43	100.87
1770.36	101.466	1770.36	99.7777	1770.36	100.716	1770.36	100.393
1772.29	101.42	1772.29	99.1968	1772.29	100.716	1772.29	99.6868
1774.22	101.363	1774.22	99.2228	1774.22	100.701	1774.22	99.5034
1776.15	101.328	1776.15	100.143	1776.15	100.705	1776.15	99.5475
1778.07	101.283	1778.07	100.631	1778.07	100.701	1778.07	100.085
1780	101.342	1780	100.49	1780	100.796	1780	100.587
1781.93	101.399	1781.93	100.441	1781.93	100.871	1781.93	100.467
1783.86	101.415	1783.86	100.43	1783.86	100.887	1783.86	100.257
1785.79	101.54	1785.79	100.501	1785.79	100.988	1785.79	100.568
1787.72	101.612	1787.72	100.689	1787.72	101.023	1787.72	101.15
1789.64	101.578	1789.64	100.583	1789.64	100.957	1789.64	101.038
1791.57	101.545	1791.57	99.7326	1791.57	100.885	1791.57	100.796
1793.5	101.55	1793.5	99.3376	1793.5	100.845	1793.5	100.434
1795.43	101.561	1795.43	99.8296	1795.43	100.819	1795.43	100.306
1797.36	101.565	1797.36	100.377	1797.36	100.807	1797.36	100.557
1799.29	101.599	1799.29	100.135	1799.29	100.828	1799.29	100.866
1801.22	101.566	1801.22	99.9035	1801.22	100.786	1801.22	100.69
1803.14	101.572	1803.14	100.073	1803.14	100.795	1803.14	100.565
1805.07	101.678	1805.07	100.494	1805.07	100.902	1805.07	100.735
1807	101.761	1807	100.637	1807	100.985	1807	101.069
1808.93	101.708	1808.93	100.463	1808.93	100.939	1808.93	101.07
1810.86	101.718	1810.86	100.271	1810.86	100.958	1810.86	100.95
1812.79	101.802	1812.79	100.413	1812.79	101.042	1812.79	100.865
1814.72	101.84	1814.72	100.646	1814.72	101.085	1814.72	100.864
1816.64	101.903	1816.64	100.72	1816.64	101.151	1816.64	100.967
1818.57	101.926	1818.57	100.657	1818.57	101.159	1818.57	101.196
1820.5	101.894	1820.5	100.814	1820.5	101.114	1820.5	101.359
1822.43	101.885	1822.43	100.762	1822.43	101.099	1822.43	101.294
1824.36	101.897	1824.36	100.406	1824.36	101.109	1824.36	101.488
1826.29	101.875	1826.29	100.227	1826.29	101.084	1826.29	101.405
1828.21	101.79	1828.21	100.005	1828.21	101	1828.21	100.962
1830.14	101.809	1830.14	99.8578	1830.14	101.024	1830.14	100.796
1832.07	101.897	1832.07	100.052	1832.07	101.109	1832.07	100.838
1834	101.884	1834	100.624	1834	101.101	1834	100.756
1835.93	101.858	1835.93	100.748	1835.93	101.079	1835.93	100.997
1837.86	101.863	1837.86	100.641	1837.86	101.083	1837.86	101.394
1839.79	101.875	1839.79	100.889	1839.79	101.09	1839.79	101.695
1841.71	101.846	1841.71	100.763	1841.71	101.067	1841.71	101.551
1843.64	101.893	1843.64	100.014	1843.64	101.116	1843.64	101.265
1845.57	101.866	1845.57	99.5903	1845.57	101.083	1845.57	100.841
1847.5	101.81	1847.5	99.996	1847.5	101.027	1847.5	100.474
1849.43	101.787	1849.43	100.604	1849.43	101.009	1849.43	100.652
1851.36	101.752	1851.36	100.753	1851.36	100.987	1851.36	101.091
1853.29	101.708	1853.29	100.824	1853.29	100.962	1853.29	101.139
1855.21	101.757	1855.21	100.78	1855.21	101.023	1855.21	101.173
1857.14	101.907	1857.14	100.745	1857.14	101.164	1857.14	101.114
1859.07	101.955	1859.07	100.701	1859.07	101.197	1859.07	101.047
1861	101.869	1861	100.718	1861	101.106	1861	101.049
1862.93	101.81	1862.93	100.767	1862.93	101.046	1862.93	101.355
1864.86	101.759	1864.86	100.764	1864.86	100.995	1864.86	101.541
1866.79	101.724	1866.79	100.301	1866.79	100.968	1866.79	101.267
1868.71	101.684	1868.71	99.7364	1868.71	100.947	1868.71	100.882
1870.64	101.655	1870.64	99.7819	1870.64	100.944	1870.64	100.573
1872.57	101.628	1872.57	100.362	1872.57	100.948	1872.57	100.516
1874.5	101.601	1874.5	100.716	1874.5	100.954	1874.5	100.881
1876.43	101.618	1876.43	100.676	1876.43	101.007	1876.43	101.182
1878.36	101.621	1878.36	100.644	1878.36	101.05	1878.36	101.157
1880.29	101.632	1880.29	100.66	1880.29	101.099	1880.29	101.132
1882.21	101.725	1882.21	100.66	1882.21	101.209	1882.21	101.134
1884.14	101.751	1884.14	100.648	1884.14	101.239	1884.14	101.331
1886.07	101.7	1886.07	100.648	1886.07	101.2	1886.07	101.381
1888	101.675	1888	100.428	1888	101.191	1888	101.269
1889.93	101.671	1889.93	100.261	1889.93	101.198	1889.93	101.247
1891.86	101.674	1891.86	100.344	1891.86	101.21	1891.86	101.176
1893.78	101.678	1893.78	100.517	1893.78	101.223	1893.78	101.128
1895.71	101.692	1895.71	100.502	1895.71	101.251	1895.71	101.308
1897.64	101.713	1897.64	100.532	1897.64	101.288	1897.64	101.371
1899.57	101.718	1899.57	100.67	1899.57	101.306	1899.57	101.352
1901.5	101.719	1901.5	100.712	1901.5	101.315	1901.5	101.451
1903.43	101.759	1903.43	100.702	1903.43	101.364	1903.43	101.543
1905.36	101.801	1905.36	100.687	1905.36	101.414	1905.36	101.604
1907.28	101.788	1907.28	100.603	1907.28	101.406	1907.28	101.571
1909.21	101.811	1909.21	100.506	1909.21	101.429	1909.21	101.484
1911.14	101.82	1911.14	100.524	1911.14	101.431	1911.14	101.467
1913.07	101.791	1913.07	100.706	1913.07	101.403	1913.07	101.669
1915	101.761	1915	100.764	1915	101.375	1915	101.698
1916.93	101.738	1916.93	100.436	1916.93	101.355	1916.93	101.734
1918.86	101.719	1918.86	100.265	1918.86	101.34	1918.86	101.661
1920.78	101.707	1920.78	100.307	1920.78	101.332	1920.78	101.417
1922.71	101.699	1922.71	100.427	1922.71	101.334	1922.71	101.313
1924.64	101.68	1924.64	100.432	1924.64	101.329	1924.64	101.448
1926.57	101.633	1926.57	100.596	1926.57	101.296	1926.57	101.426
1928.5	101.625	1928.5	100.709	1928.5	101.302	1928.5	101.538
1930.43	101.671	1930.43	100.701	1930.43	101.36	1930.43	101.637
1932.35	101.701	1932.35	100.679	1932.35	101.399	1932.35	101.578
1934.28	101.663	1934.28	100.656	1934.28	101.368	1934.28	101.497
1936.21	101.653	1936.21	100.638	1936.21	101.363	1936.21	101.569
1938.14	101.635	1938.14	100.698	1938.14	101.348	1938.14	101.72
1940.07	101.587	1940.07	100.603	1940.07	101.309	1940.07	101.688
1942	101.556	1942	100.337	1942	101.291	1942	101.571
1943.92	101.531	1943.92	100.204	1943.92	101.281	1943.92	101.397
1945.85	101.51	1945.85	100.35	1945.85	101.273	1945.85	101.245
1947.78	101.49	1947.78	100.54	1947.78	101.265	1947.78	101.305
1949.71	101.461	1949.71	100.581	1949.71	101.255	1949.71	101.491
1951.64	101.429	1951.64	100.602	1951.64	101.247	1951.64	101.525
1953.57	101.423	1953.57	100.57	1953.57	101.26	1953.57	101.535
1955.5	101.453	1955.5	100.55	1955.5	101.303	1955.5	101.484
1957.42	101.457	1957.42	100.531	1957.42	101.314	1957.42	101.426
1959.35	101.417	1959.35	100.526	1959.35	101.284	1959.35	101.386
1961.28	101.387	1961.28	100.52	1961.28	101.263	1961.28	101.481
1963.21	101.361	1963.21	100.545	1963.21	101.248	1963.21	101.539
1965.14	101.341	1965.14	100.455	1965.14	101.237	1965.14	101.48
1967.07	101.322	1967.07	100.327	1967.07	101.226	1967.07	101.381
1969	101.305	1969	100.324	1969	101.223	1969	101.29
1970.92	101.287	1970.92	100.446	1970.92	101.22	1970.92	101.259
1972.85	101.271	1972.85	100.499	1972.85	101.214	1972.85	101.356
1974.78	101.258	1974.78	100.47	1974.78	101.211	1974.78	101.432
1976.71	101.239	1976.71	100.454	1976.71	101.208	1976.71	101.406
1978.64	101.243	1978.64	100.451	1978.64	101.229	1978.64	101.371
1980.57	101.263	1980.57	100.453	1980.57	101.256	1980.57	101.34
1982.49	101.246	1982.49	100.449	1982.49	101.244	1982.49	101.359
1984.42	101.216	1984.42	100.437	1984.42	101.222	1984.42	101.384
1986.35	101.192	1986.35	100.405	1986.35	101.208	1986.35	101.471
1988.28	101.17	1988.28	100.382	1988.28	101.199	1988.28	101.48
1990.21	101.152	1990.21	100.268	1990.21	101.192	1990.21	101.357
1992.14	101.137	1992.14	100.159	1992.14	101.185	1992.14	101.252
1994.07	101.123	1994.07	100.182	1994.07	101.18	1994.07	101.216
1995.99	101.108	1995.99	100.318	1995.99	101.181	1995.99	101.227
1997.92	101.094	1997.92	100.379	1997.92	101.181	1997.92	101.327
1999.85	101.084	1999.85	100.363	1999.85	101.179	1999.85	101.374
2001.78	101.08	2001.78	100.362	2001.78	101.184	2001.78	101.326
2003.71	101.089	2003.71	100.345	2003.71	101.203	2003.71	101.318
2005.64	101.107	2005.64	100.328	2005.64	101.227	2005.64	101.318
2007.57	101.097	2007.57	100.32	2007.57	101.218	2007.57	101.319
2009.49	101.073	2009.49	100.33	2009.49	101.195	2009.49	101.305
2011.42	101.06	2011.42	100.333	2011.42	101.183	2011.42	101.335
2013.35	101.043	2013.35	100.321	2013.35	101.171	2013.35	101.337
2015.28	101.025	2015.28	100.235	2015.28	101.163	2015.28	101.296
2017.21	101.01	2017.21	100.164	2017.21	101.155	2017.21	101.25
2019.14	100.998	2019.14	100.179	2019.14	101.149	2019.14	101.216
2021.07	100.983	2021.07	100.245	2021.07	101.147	2021.07	101.199
2022.99	100.966	2022.99	100.245	2022.99	101.149	2022.99	101.247
2024.92	100.948	2024.92	100.219	2024.92	101.146	2024.92	101.272
2026.85	100.939	2026.85	100.22	2026.85	101.148	2026.85	101.265
2028.78	100.937	2028.78	100.235	2028.78	101.16	2028.78	101.262
2030.71	100.938	2030.71	100.224	2030.71	101.174	2030.71	101.263
2032.64	100.923	2032.64	100.193	2032.64	101.171	2032.64	101.254
2034.56	100.904	2034.56	100.163	2034.56	101.161	2034.56	101.257
2036.49	100.891	2036.49	100.174	2036.49	101.155	2036.49	101.271
2038.42	100.876	2038.42	100.184	2038.42	101.149	2038.42	101.264
2040.35	100.857	2040.35	100.147	2040.35	101.143	2040.35	101.238
2042.28	100.839	2042.28	100.088	2042.28	101.139	2042.28	101.207
2044.21	100.823	2044.21	100.069	2044.21	101.131	2044.21	101.177
2046.13	100.809	2046.13	100.091	2046.13	101.126	2046.13	101.177
2048.06	100.791	2048.06	100.114	2048.06	101.122	2048.06	101.201
2049.99	100.772	2049.99	100.11	2049.99	101.117	2049.99	101.207
2051.92	100.766	2051.92	100.079	2051.92	101.119	2051.92	101.196
2053.85	100.765	2053.85	100.043	2053.85	101.122	2053.85	101.183
2055.78	100.76	2055.78	100.045	2055.78	101.12	2055.78	101.173
2057.71	100.749	2057.71	100.066	2057.71	101.114	2057.71	101.18
2059.64	100.74	2059.64	100.075	2059.64	101.109	2059.64	101.218
2061.56	100.739	2061.56	100.05	2061.56	101.106	2061.56	101.227
2063.49	100.739	2063.49	99.9891	2063.49	101.104	2063.49	101.197
2065.42	100.74	2065.42	99.9599	2065.42	101.103	2065.42	101.168
2067.35	100.738	2067.35	99.9993	2067.35	101.104	2067.35	101.15
2069.28	100.741	2069.28	100.059	2069.28	101.106	2069.28	101.164
2071.21	100.747	2071.21	100.058	2071.21	101.109	2071.21	101.215
2073.14	100.755	2073.14	100.026	2073.14	101.115	2073.14	101.239
2075.06	100.761	2075.06	100.022	2075.06	101.123	2075.06	101.23
2076.99	100.773	2076.99	100.047	2076.99	101.135	2076.99	101.225
2078.92	100.792	2078.92	100.073	2078.92	101.15	2078.92	101.23
2080.85	100.804	2080.85	100.069	2080.85	101.157	2080.85	101.252
2082.78	100.813	2082.78	100.052	2082.78	101.163	2082.78	101.279
2084.7	100.823	2084.7	100.046	2084.7	101.172	2084.7	101.304
2086.63	100.834	2086.63	100.069	2086.63	101.18	2086.63	101.301
2088.56	100.848	2088.56	100.084	2088.56	101.19	2088.56	101.292
2090.49	100.862	2090.49	100.083	2090.49	101.199	2090.49	101.294
2092.42	100.874	2092.42	100.072	2092.42	101.208	2092.42	101.313
2094.35	100.884	2094.35	100.079	2094.35	101.217	2094.35	101.338
2096.28	100.896	2096.28	100.099	2096.28	101.227	2096.28	101.362
2098.2	100.909	2098.2	100.128	2098.2	101.236	2098.2	101.367
2100.13	100.921	2100.13	100.139	2100.13	101.246	2100.13	101.37
2102.06	100.934	2102.06	100.127	2102.06	101.256	2102.06	101.385
2103.99	100.946	2103.99	100.116	2103.99	101.266	2103.99	101.404
2105.92	100.955	2105.92	100.127	2105.92	101.271	2105.92	101.416
2107.85	100.964	2107.85	100.154	2107.85	101.274	2107.85	101.417
2109.78	100.972	2109.78	100.167	2109.78	101.277	2109.78	101.416
2111.7	100.976	2111.7	100.158	2111.7	101.278	2111.7	101.416
2113.63	100.98	2113.63	100.143	2113.63	101.277	2113.63	101.421
2115.56	100.984	2115.56	100.151	2115.56	101.275	2115.56	101.426
2117.49	100.989	2117.49	100.174	2117.49	101.274	2117.49	101.419
2119.42	100.991	2119.42	100.185	2119.42	101.271	2119.42	101.408
2121.35	100.992	2121.35	100.17	2121.35	101.268	2121.35	101.405
2123.28	100.995	2123.28	100.15	2123.28	101.267	2123.28	101.411
2125.2	101	2125.2	100.155	2125.2	101.266	2125.2	101.417
2127.13	101.006	2127.13	100.174	2127.13	101.263	2127.13	101.417
2129.06	101.01	2129.06	100.189	2129.06	101.261	2129.06	101.401
2130.99	101.013	2130.99	100.18	2130.99	101.261	2130.99	101.385
2132.92	101.019	2132.92	100.172	2132.92	101.26	2132.92	101.378
2134.85	101.027	2134.85	100.172	2134.85	101.259	2134.85	101.388
2136.78	101.033	2136.78	100.184	2136.78	101.26	2136.78	101.396
2138.7	101.037	2138.7	100.189	2138.7	101.261	2138.7	101.389
2140.63	101.042	2140.63	100.19	2140.63	101.26	2140.63	101.365
2142.56	101.051	2142.56	100.19	2142.56	101.262	2142.56	101.345
2144.49	101.059	2144.49	100.199	2144.49	101.264	2144.49	101.342
2146.42	101.064	2146.42	100.206	2146.42	101.265	2146.42	101.362
2148.35	101.069	2148.35	100.209	2148.35	101.266	2148.35	101.378
2150.27	101.077	2150.27	100.208	2150.27	101.269	2150.27	101.373
2152.2	101.086	2152.2	100.212	2152.2	101.269	2152.2	101.345
2154.13	101.093	2154.13	100.224	2154.13	101.269	2154.13	101.32
2156.06	101.096	2156.06	100.235	2156.06	101.271	2156.06	101.318
2157.99	101.102	2157.99	100.238	2157.99	101.274	2157.99	101.338
2159.92	101.11	2159.92	100.235	2159.92	101.276	2159.92	101.353
2161.84	101.119	2161.84	100.236	2161.84	101.279	2161.84	101.346
2163.77	101.124	2163.77	100.245	2163.77	101.283	2163.77	101.32
2165.7	101.128	2165.7	100.253	2165.7	101.286	2165.7	101.3
2167.63	101.135	2167.63	100.254	2167.63	101.288	2167.63	101.304
2169.56	101.145	2169.56	100.254	2169.56	101.291	2169.56	101.328
2171.49	101.152	2171.49	100.266	2171.49	101.295	2171.49	101.346
2173.42	101.156	2173.42	100.276	2173.42	101.297	2173.42	101.34
2175.34	101.162	2175.34	100.283	2175.34	101.3	2175.34	101.315
2177.27	101.17	2177.27	100.282	2177.27	101.304	2177.27	101.298
2179.2	101.181	2179.2	100.287	2179.2	101.307	2179.2	101.303
2181.13	101.19	2181.13	100.293	2181.13	101.311	2181.13	101.328
2183.06	101.198	2183.06	100.307	2183.06	101.317	2183.06	101.346
2184.99	101.21	2184.99	100.31	2184.99	101.322	2184.99	101.343
2186.92	101.224	2186.92	100.309	2186.92	101.328	2186.92	101.328
2188.84	101.239	2188.84	100.315	2188.84	101.335	2188.84	101.322
2190.77	101.25	2190.77	100.331	2190.77	101.341	2190.77	101.331
2192.7	101.261	2192.7	100.347	2192.7	101.348	2192.7	101.351
2194.63	101.275	2194.63	100.353	2194.63	101.354	2194.63	101.362
2196.56	101.291	2196.56	100.356	2196.56	101.359	2196.56	101.358
2198.49	101.302	2198.49	100.362	2198.49	101.364	2198.49	101.35
2200.41	101.309	2200.41	100.379	2200.41	101.368	2200.41	101.351
2202.34	101.317	2202.34	100.393	2202.34	101.371	2202.34	101.361
2204.27	101.328	2204.27	100.394	2204.27	101.372	2204.27	101.372
2206.2	101.337	2206.2	100.391	2206.2	101.375	2206.2	101.373
2208.13	101.342	2208.13	100.395	2208.13	101.377	2208.13	101.364
2210.06	101.345	2210.06	100.409	2210.06	101.378	2210.06	101.353
2211.99	101.35	2211.99	100.416	2211.99	101.378	2211.99	101.35
2213.91	101.357	2213.91	100.416	2213.91	101.378	2213.91	101.353
2215.84	101.362	2215.84	100.409	2215.84	101.378	2215.84	101.354
2217.77	101.364	2217.77	100.413	2217.77	101.378	2217.77	101.346
2219.7	101.366	2219.7	100.422	2219.7	101.379	2219.7	101.333
2221.63	101.371	2221.63	100.434	2221.63	101.379	2221.63	101.325
2223.56	101.377	2223.56	100.432	2223.56	101.377	2223.56	101.327
2225.49	101.379	2225.49	100.426	2225.49	101.377	2225.49	101.329
2227.41	101.378	2227.41	100.424	2227.41	101.378	2227.41	101.325
2229.34	101.38	2229.34	100.433	2229.34	101.377	2229.34	101.309
2231.27	101.386	2231.27	100.441	2231.27	101.376	2231.27	101.297
2233.2	101.39	2233.2	100.44	2233.2	101.377	2233.2	101.294
2235.13	101.391	2235.13	100.436	2235.13	101.378	2235.13	101.302
2237.06	101.389	2237.06	100.43	2237.06	101.376	2237.06	101.303
2238.99	101.392	2238.99	100.433	2238.99	101.375	2238.99	101.292
2240.91	101.397	2240.91	100.44	2240.91	101.374	2240.91	101.272
2242.84	101.4	2242.84	100.448	2242.84	101.372	2242.84	101.256
2244.77	101.398	2244.77	100.445	2244.77	101.368	2244.77	101.254
2246.7	101.397	2246.7	100.435	2246.7	101.367	2246.7	101.259
2248.63	101.4	2248.63	100.431	2248.63	101.364	2248.63	101.256
2250.56	101.402	2250.56	100.434	2250.56	101.359	2250.56	101.235
2252.49	101.402	2252.49	100.442	2252.49	101.356	2252.49	101.209
2254.41	101.398	2254.41	100.436	2254.41	101.353	2254.41	101.192
2256.34	101.398	2256.34	100.429	2256.34	101.347	2256.34	101.191
2258.27	101.4	2258.27	100.421	2258.27	101.34	2258.27	101.198
2260.2	101.399	2260.2	100.428	2260.2	101.335	2260.2	101.194
2262.13	101.394	2262.13	100.433	2262.13	101.328	2262.13	101.173
2264.06	101.388	2264.06	100.433	2264.06	101.319	2264.06	101.144
2265.98	101.385	2265.98	100.419	2265.98	101.311	2265.98	101.122
2267.91	101.382	2267.91	100.408	2267.91	101.302	2267.91	101.113
2269.84	101.372	2269.84	100.412	2269.84	101.288	2269.84	101.111
2271.77	101.358	2271.77	100.423	2271.77	101.277	2271.77	101.099
2273.7	101.351	2273.7	100.426	2273.7	101.272	2273.7	101.071
2275.63	101.351	2275.63	100.41	2275.63	101.271	2275.63	101.034
2277.55	101.356	2277.55	100.399	2277.55	101.273	2277.55	101.001
2279.48	101.359	2279.48	100.406	2279.48	101.277	2279.48	100.994
2281.41	101.363	2281.41	100.429	2281.41	101.283	2281.41	101.02
2283.34	101.369	2283.34	100.442	2283.34	101.287	2283.34	101.055
2285.27	101.377	2285.27	100.431	2285.27	101.291	2285.27	101.076
2287.2	101.384	2287.2	100.407	2287.2	101.292	2287.2	101.078
2289.13	101.385	2289.13	100.388	2289.13	101.288	2289.13	101.057
2291.05	101.382	2291.05	100.384	2291.05	101.278	2291.05	101.03
2292.98	101.38	2292.98	100.369	2292.98	101.267	2292.98	101.007
2294.91	101.382	2294.91	100.34	2294.91	101.252	2294.91	100.985
2296.84	101.38	2296.84	100.303	2296.84	101.237	2296.84	100.961
2298.77	101.383	2298.77	100.284	2298.77	101.227	2298.77	100.94
2300.7	101.389	2300.7	100.269	2300.7	101.217	2300.7	100.936
2302.62	101.388	2302.62	100.244	2302.62	101.193	2302.62	100.954
2304.55	101.384	2304.55	100.197	2304.55	101.166	2304.55	100.978
2306.48	101.39	2306.48	100.135	2306.48	101.151	2306.48	100.999
2308.41	101.407	2308.41	100.071	2308.41	101.147	2308.41	100.986
2310.34	101.429	2310.34	100.001	2310.34	101.144	2310.34	100.913
2312.27	101.435	2312.27	99.9248	2312.27	101.12	2312.27	100.852
2314.2	101.421	2314.2	99.8423	2314.2	101.076	2314.2	100.874
2316.12	101.406	2316.12	99.7665	2316.12	101.034	2316.12	100.943
2318.05	101.396	2318.05	99.668	2318.05	100.999	2318.05	100.99
2319.98	101.373	2319.98	99.5474	2319.98	100.947	2319.98	100.897
2321.91	101.33	2321.91	99.4108	2321.91	100.873	2321.91	100.69
2323.84	101.281	2323.84	99.3074	2323.84	100.796	2323.84	100.531
2325.77	101.226	2325.77	99.2473	2325.77	100.715	2325.77	100.484
2327.7	101.168	2327.7	99.1801	2327.7	100.631	2327.7	100.403
2329.62	101.116	2329.62	99.061	2329.62	100.552	2329.62	100.245
2331.55	101.107	2331.55	98.9394	2331.55	100.514	2331.55	100.041
2333.48	101.066	2333.48	98.8818	2333.48	100.442	2333.48	99.8735
2335.41	100.861	2335.41	98.8445	2335.41	100.222	2335.41	99.845
2337.34	100.628	2337.34	98.7849	2337.34	99.9918	2337.34	99.8898
2339.27	100.519	2339.27	98.6895	2339.27	99.8901	2339.27	99.8692
2341.2	100.531	2341.2	98.5754	2341.2	99.9068	2341.2	99.4841
2343.12	100.641	2343.12	98.3997	2343.12	100.018	2343.12	98.6253
2345.05	100.792	2345.05	98.2915	2345.05	100.165	2345.05	98.1783
2346.98	100.95	2346.98	98.6653	2346.98	100.303	2346.98	98.7687
2348.91	101.089	2348.91	99.4197	2348.91	100.412	2348.91	100.009
2350.84	101.22	2350.84	99.8283	2350.84	100.505	2350.84	101.374
2352.77	101.306	2352.77	99.5261	2352.77	100.549	2352.77	101.978
2354.7	101.351	2354.7	98.9757	2354.7	100.545	2354.7	101.416
2356.62	101.33	2356.62	98.5805	2356.62	100.476	2356.62	100.482
2358.55	101.223	2358.55	98.3042	2358.55	100.327	2358.55	99.8261
2360.48	100.94	2360.48	98.1226	2360.48	100.026	2360.48	99.2839
2362.41	100.524	2362.41	98.0092	2362.41	99.6281	2362.41	98.873
2364.34	100.207	2364.34	97.9746	2364.34	99.3512	2364.34	98.5465
2366.27	100.046	2366.27	97.9817	2366.27	99.2347	2366.27	98.3445
2368.2	99.9498	2368.2	98.0509	2368.2	99.1889	2368.2	98.1975
2370.12	99.9092	2370.12	98.1568	2370.12	99.208	2370.12	98.1781
2372.05	99.9236	2372.05	98.3343	2372.05	99.2818	2372.05	98.2256
2373.98	100.001	2373.98	98.5792	2373.98	99.4115	2373.98	98.3572
2375.91	100.121	2375.91	98.8981	2375.91	99.5756	2375.91	98.5334
2377.84	100.281	2377.84	99.2397	2377.84	99.7729	2377.84	98.791
2379.76	100.452	2379.76	99.567	2379.76	99.972	2379.76	99.1153
2381.69	100.633	2381.69	99.8374	2381.69	100.168	2381.69	99.5018
2383.62	100.802	2383.62	100.032	2383.62	100.345	2383.62	99.8825
2385.55	100.956	2385.55	100.15	2385.55	100.497	2385.55	100.204
2387.48	101.076	2387.48	100.205	2387.48	100.617	2387.48	100.408
2389.41	101.168	2389.41	100.222	2389.41	100.704	2389.41	100.509
2391.34	101.224	2391.34	100.225	2391.34	100.754	2391.34	100.535
2393.26	101.252	2393.26	100.229	2393.26	100.773	2393.26	100.537
2395.19	101.253	2395.19	100.237	2395.19	100.768	2395.19	100.538
2397.12	101.241	2397.12	100.237	2397.12	100.755	2397.12	100.554
2399.05	101.226	2399.05	100.235	2399.05	100.74	2399.05	100.569
2400.98	101.216	2400.98	100.224	2400.98	100.731	2400.98	100.575
2402.91	101.211	2402.91	100.229	2402.91	100.726	2402.91	100.568
2404.84	101.207	2404.84	100.236	2404.84	100.723	2404.84	100.569
2406.76	101.203	2406.76	100.251	2406.76	100.72	2406.76	100.58
2408.69	101.2	2408.69	100.252	2408.69	100.716	2408.69	100.605
2410.62	101.199	2410.62	100.251	2410.62	100.709	2410.62	100.623
2412.55	101.197	2412.55	100.251	2412.55	100.702	2412.55	100.625
2414.48	101.189	2414.48	100.261	2414.48	100.691	2414.48	100.611
2416.41	101.181	2416.41	100.272	2416.41	100.677	2416.41	100.604
2418.34	101.17	2418.34	100.27	2418.34	100.662	2418.34	100.605
2420.26	101.16	2420.26	100.26	2420.26	100.646	2420.26	100.614
2422.19	101.147	2422.19	100.25	2422.19	100.627	2422.19	100.611
2424.12	101.133	2424.12	100.246	2424.12	100.609	2424.12	100.593
2426.05	101.117	2426.05	100.245	2426.05	100.59	2426.05	100.566
2427.98	101.103	2427.98	100.242	2427.98	100.574	2427.98	100.551
2429.91	101.089	2429.91	100.24	2429.91	100.556	2429.91	100.551
2431.84	101.075	2431.84	100.236	2431.84	100.54	2431.84	100.561
2433.76	101.061	2433.76	100.239	2433.76	100.523	2433.76	100.559
2435.69	101.048	2435.69	100.236	2435.69	100.508	2435.69	100.543
2437.62	101.039	2437.62	100.235	2437.62	100.491	2437.62	100.519
2439.55	101.029	2439.55	100.223	2439.55	100.475	2439.55	100.506
2441.48	101.018	2441.48	100.217	2441.48	100.458	2441.48	100.508
2443.41	101.007	2443.41	100.211	2443.41	100.44	2443.41	100.519
2445.33	100.997	2445.33	100.216	2445.33	100.422	2445.33	100.518
2447.26	100.989	2447.26	100.215	2447.26	100.405	2447.26	100.505
2449.19	100.98	2449.19	100.207	2449.19	100.387	2449.19	100.486
2451.12	100.973	2451.12	100.199	2451.12	100.369	2451.12	100.481
2453.05	100.964	2453.05	100.198	2453.05	100.353	2453.05	100.489
2454.98	100.958	2454.98	100.203	2454.98	100.337	2454.98	100.504
2456.91	100.951	2456.91	100.199	2456.91	100.321	2456.91	100.509
2458.83	100.948	2458.83	100.193	2458.83	100.306	2458.83	100.504
2460.76	100.945	2460.76	100.187	2460.76	100.292	2460.76	100.496
2462.69	100.945	2462.69	100.188	2462.69	100.279	2462.69	100.504
2464.62	100.947	2464.62	100.197	2464.62	100.266	2464.62	100.524
2466.55	100.951	2466.55	100.204	2466.55	100.257	2466.55	100.548
2468.48	100.957	2468.48	100.21	2468.48	100.249	2468.48	100.562
2470.41	100.963	2470.41	100.209	2470.41	100.243	2470.41	100.572
2472.33	100.971	2472.33	100.219	2472.33	100.237	2472.33	100.581
2474.26	100.98	2474.26	100.229	2474.26	100.233	2474.26	100.604
2476.19	100.989	2476.19	100.242	2476.19	100.23	2476.19	100.633
2478.12	100.998	2478.12	100.245	2478.12	100.227	2478.12	100.658
2480.05	101.006	2480.05	100.246	2480.05	100.225	2480.05	100.67
2481.98	101.016	2481.98	100.246	2481.98	100.224	2481.98	100.681
2483.9	101.024	2483.9	100.255	2483.9	100.221	2483.9	100.696
2485.83	101.033	2485.83	100.269	2485.83	100.218	2485.83	100.722
2487.76	101.039	2487.76	100.279	2487.76	100.215	2487.76	100.749
2489.69	101.047	2489.69	100.285	2489.69	100.212	2489.69	100.769
2491.62	101.052	2491.62	100.287	2491.62	100.208	2491.62	100.778
2493.55	101.059	2493.55	100.295	2493.55	100.205	2493.55	100.788
2495.47	101.065	2495.47	100.305	2495.47	100.2	2495.47	100.802
2497.4	101.071	2497.4	100.312	2497.4	100.196	2497.4	100.825
2499.33	101.076	2499.33	100.311	2499.33	100.192	2499.33	100.843
2501.26	101.081	2501.26	100.302	2501.26	100.189	2501.26	100.855
2503.19	101.085	2503.19	100.309	2503.19	100.185	2503.19	100.859
2505.12	101.089	2505.12	100.322	2505.12	100.18	2505.12	100.866
2507.05	101.094	2507.05	100.338	2507.05	100.175	2507.05	100.879
2508.97	101.099	2508.97	100.335	2508.97	100.17	2508.97	100.898
2510.9	101.104	2510.9	100.331	2510.9	100.164	2510.9	100.91
2512.83	101.108	2512.83	100.332	2512.83	100.156	2512.83	100.915
2514.76	101.111	2514.76	100.346	2514.76	100.148	2514.76	100.915
2516.69	101.116	2516.69	100.359	2516.69	100.139	2516.69	100.923
2518.62	101.119	2518.62	100.36	2518.62	100.129	2518.62	100.938
2520.55	101.125	2520.55	100.355	2520.55	100.119	2520.55	100.957
2522.47	101.128	2522.47	100.357	2522.47	100.109	2522.47	100.966
2524.4	101.133	2524.4	100.374	2524.4	100.099	2524.4	100.969
2526.33	101.135	2526.33	100.387	2526.33	100.088	2526.33	100.971
2528.26	101.138	2528.26	100.388	2528.26	100.08	2528.26	100.984
2530.19	101.14	2530.19	100.38	2530.19	100.07	2530.19	101.005
2532.12	101.142	2532.12	100.377	2532.12	100.063	2532.12	101.027
2534.05	101.144	2534.05	100.39	2534.05	100.059	2534.05	101.038
2535.97	101.145	2535.97	100.4	2535.97	100.06	2535.97	101.043
2537.9	101.146	2537.9	100.404	2537.9	100.061	2537.9	101.047
2539.83	101.147	2539.83	100.394	2539.83	100.066	2539.83	101.064
2541.76	101.149	2541.76	100.395	2541.76	100.074	2541.76	101.084
2543.69	101.151	2543.69	100.404	2543.69	100.084	2543.69	101.102
2545.62	101.153	2545.62	100.418	2545.62	100.095	2545.62	101.107
2547.55	101.156	2547.55	100.419	2547.55	100.109	2547.55	101.109
2549.47	101.157	2549.47	100.414	2549.47	100.125	2549.47	101.114
2551.4	101.16	2551.4	100.416	2551.4	100.14	2551.4	101.133
2553.33	101.162	2553.33	100.427	2553.33	100.154	2553.33	101.155
2555.26	101.166	2555.26	100.441	2555.26	100.171	2555.26	101.172
2557.19	101.168	2557.19	100.442	2557.19	100.185	2557.19	101.176
2559.12	101.171	2559.12	100.435	2559.12	100.201	2559.12	101.178
2561.04	101.173	2561.04	100.431	2561.04	100.218	2561.04	101.185
2562.97	101.176	2562.97	100.442	2562.97	100.235	2562.97	101.205
2564.9	101.178	2564.9	100.459	2564.9	100.25	2564.9	101.229
2566.83	101.18	2566.83	100.464	2566.83	100.266	2566.83	101.25
2568.76	101.182	2568.76	100.462	2568.76	100.282	2568.76	101.259
2570.69	101.183	2570.69	100.455	2570.69	100.297	2570.69	101.267
2572.61	101.185	2572.61	100.465	2572.61	100.312	2572.61	101.276
2574.54	101.185	2574.54	100.475	2574.54	100.327	2574.54	101.293
2576.47	101.183	2576.47	100.481	2576.47	100.34	2576.47	101.309
2578.4	101.181	2578.4	100.474	2578.4	100.351	2578.4	101.322
2580.33	101.178	2580.33	100.468	2580.33	100.361	2580.33	101.324
2582.26	101.175	2582.26	100.472	2582.26	100.372	2582.26	101.326
2584.19	101.169	2584.19	100.477	2584.19	100.38	2584.19	101.329
2586.11	101.163	2586.11	100.477	2586.11	100.388	2586.11	101.334
2588.04	101.154	2588.04	100.465	2588.04	100.396	2588.04	101.335
2589.97	101.146	2589.97	100.457	2589.97	100.402	2589.97	101.334
2591.9	101.135	2591.9	100.453	2591.9	100.406	2591.9	101.329
2593.83	101.124	2593.83	100.455	2593.83	100.412	2593.83	101.326
2595.76	101.112	2595.76	100.454	2595.76	100.415	2595.76	101.323
2597.69	101.1	2597.69	100.443	2597.69	100.417	2597.69	101.32
2599.61	101.088	2599.61	100.436	2599.61	100.417	2599.61	101.313
2601.54	101.076	2601.54	100.433	2601.54	100.419	2601.54	101.309
2603.47	101.063	2603.47	100.44	2603.47	100.419	2603.47	101.306
2605.4	101.05	2605.4	100.433	2605.4	100.421	2605.4	101.307
2607.33	101.038	2607.33	100.424	2607.33	100.424	2607.33	101.307
2609.26	101.027	2609.26	100.41	2609.26	100.428	2609.26	101.307
2611.18	101.016	2611.18	100.404	2611.18	100.432	2611.18	101.301
2613.11	101.006	2613.11	100.403	2613.11	100.438	2613.11	101.301
2615.04	100.997	2615.04	100.403	2615.04	100.446	2615.04	101.307
2616.97	100.991	2616.97	100.4	2616.97	100.455	2616.97	101.321
2618.9	100.984	2618.9	100.392	2618.9	100.464	2618.9	101.334
2620.83	100.98	2620.83	100.389	2620.83	100.473	2620.83	101.341
2622.76	100.974	2622.76	100.39	2622.76	100.481	2622.76	101.338
2624.68	100.972	2624.68	100.394	2624.68	100.49	2624.68	101.341
2626.61	100.97	2626.61	100.396	2626.61	100.497	2626.61	101.352
2628.54	100.97	2628.54	100.393	2628.54	100.505	2628.54	101.372
2630.47	100.971	2630.47	100.392	2630.47	100.512	2630.47	101.387
2632.4	100.975	2632.4	100.39	2632.4	100.52	2632.4	101.392
2634.33	100.982	2634.33	100.398	2634.33	100.527	2634.33	101.389
2636.26	100.99	2636.26	100.4	2636.26	100.534	2636.26	101.389
2638.18	101	2638.18	100.403	2638.18	100.541	2638.18	101.396
2640.11	101.01	2640.11	100.399	2640.11	100.549	2640.11	101.411
2642.04	101.021	2642.04	100.395	2642.04	100.555	2642.04	101.418
2643.97	101.032	2643.97	100.39	2643.97	100.561	2643.97	101.414
2645.9	101.04	2645.9	100.387	2645.9	100.566	2645.9	101.399
2647.83	101.047	2647.83	100.384	2647.83	100.569	2647.83	101.386
2649.76	101.049	2649.76	100.374	2649.76	100.571	2649.76	101.38
2651.68	101.053	2651.68	100.364	2651.68	100.573	2651.68	101.383
2653.61	101.053	2653.61	100.355	2653.61	100.573	2653.61	101.38
2655.54	101.055	2655.54	100.352	2655.54	100.572	2655.54	101.367
2657.47	101.053	2657.47	100.347	2657.47	100.569	2657.47	101.347
2659.4	101.052	2659.4	100.335	2659.4	100.567	2659.4	101.33
2661.33	101.053	2661.33	100.321	2661.33	100.564	2661.33	101.322
2663.25	101.054	2663.25	100.306	2663.25	100.561	2663.25	101.321
2665.18	101.057	2665.18	100.304	2665.18	100.559	2665.18	101.315
2667.11	101.06	2667.11	100.296	2667.11	100.556	2667.11	101.305
2669.04	101.067	2669.04	100.289	2669.04	100.554	2669.04	101.288
2670.97	101.073	2670.97	100.276	2670.97	100.553	2670.97	101.277
2672.9	101.078	2672.9	100.268	2672.9	100.551	2672.9	101.272
2674.82	101.082	2674.82	100.263	2674.82	100.548	2674.82	101.276
2676.75	101.083	2676.75	100.261	2676.75	100.545	2676.75	101.276
2678.68	101.086	2678.68	100.257	2678.68	100.542	2678.68	101.272
2680.61	101.085	2680.61	100.242	2680.61	100.538	2680.61	101.257
2682.54	101.085	2682.54	100.224	2682.54	100.534	2682.54	101.244
2684.47	101.08	2684.47	100.214	2684.47	100.529	2684.47	101.232
2686.4	101.077	2686.4	100.221	2686.4	100.525	2686.4	101.226
2688.32	101.074	2688.32	100.232	2688.32	100.52	2688.32	101.221
2690.25	101.072	2690.25	100.238	2690.25	100.517	2690.25	101.213
2692.18	101.071	2692.18	100.243	2692.18	100.515	2692.18	101.201
2694.11	101.07	2694.11	100.244	2694.11	100.514	2694.11	101.192
2696.04	101.072	2696.04	100.253	2696.04	100.515	2696.04	101.186
2697.97	101.073	2697.97	100.257	2697.97	100.517	2697.97	101.186
2699.9	101.073	2699.9	100.264	2699.9	100.519	2699.9	101.182
2701.82	101.073	2701.82	100.264	2701.82	100.522	2701.82	101.179
2703.75	101.073	2703.75	100.274	2703.75	100.525	2703.75	101.17
2705.68	101.074	2705.68	100.283	2705.68	100.526	2705.68	101.162
2707.61	101.072	2707.61	100.291	2707.61	100.526	2707.61	101.147
2709.54	101.072	2709.54	100.299	2709.54	100.525	2709.54	101.132
2711.47	101.07	2711.47	100.304	2711.47	100.523	2711.47	101.112
2713.4	101.071	2713.4	100.311	2713.4	100.52	2713.4	101.097
2715.32	101.072	2715.32	100.312	2715.32	100.517	2715.32	101.083
2717.25	101.074	2717.25	100.317	2717.25	100.514	2717.25	101.07
2719.18	101.072	2719.18	100.322	2719.18	100.507	2719.18	101.05
2721.11	101.068	2721.11	100.327	2721.11	100.5	2721.11	101.028
2723.04	101.061	2723.04	100.334	2723.04	100.49	2723.04	101.007
2724.97	101.051	2724.97	100.334	2724.97	100.481	2724.97	100.988
2726.89	101.041	2726.89	100.334	2726.89	100.469	2726.89	100.963
2728.82	101.025	2728.82	100.327	2728.82	100.452	2728.82	100.933
2730.75	101.007	2730.75	100.327	2730.75	100.432	2730.75	100.891
2732.68	100.984	2732.68	100.319	2732.68	100.41	2732.68	100.849
2734.61	100.959	2734.61	100.312	2734.61	100.39	2734.61	100.809
2736.54	100.935	2736.54	100.304	2736.54	100.376	2736.54	100.778
2738.47	100.912	2738.47	100.298	2738.47	100.369	2738.47	100.745
2740.39	100.89	2740.39	100.291	2740.39	100.369	2740.39	100.71
2742.32	100.865	2742.32	100.281	2742.32	100.376	2742.32	100.665
2744.25	100.841	2744.25	100.273	2744.25	100.39	2744.25	100.621
2746.18	100.815	2746.18	100.262	2746.18	100.41	2746.18	100.579
2748.11	100.792	2748.11	100.255	2748.11	100.438	2748.11	100.544
2750.04	100.769	2750.04	100.246	2750.04	100.47	2750.04	100.509
2751.97	100.752	2751.97	100.235	2751.97	100.506	2751.97	100.473
2753.89	100.737	2753.89	100.227	2753.89	100.542	2753.89	100.435
2755.82	100.726	2755.82	100.216	2755.82	100.576	2755.82	100.403
2757.75	100.718	2757.75	100.215	2757.75	100.612	2757.75	100.378
2759.68	100.712	2759.68	100.218	2759.68	100.648	2759.68	100.365
2761.61	100.713	2761.61	100.23	2761.61	100.686	2761.61	100.354
2763.54	100.722	2763.54	100.233	2763.54	100.729	2763.54	100.344
2765.47	100.735	2765.47	100.24	2765.47	100.772	2765.47	100.325
2767.39	100.747	2767.39	100.249	2767.39	100.813	2767.39	100.304
2769.32	100.757	2769.32	100.265	2769.32	100.853	2769.32	100.285
2771.25	100.77	2771.25	100.286	2771.25	100.892	2771.25	100.279
2773.18	100.78	2773.18	100.303	2773.18	100.93	2773.18	100.273
2775.11	100.792	2775.11	100.313	2775.11	100.967	2775.11	100.261
2777.04	100.802	2777.04	100.313	2777.04	101.005	2777.04	100.237
2778.96	100.817	2778.96	100.317	2778.96	101.047	2778.96	100.212
2780.89	100.829	2780.89	100.325	2780.89	101.091	2780.89	100.192
2782.82	100.841	2782.82	100.329	2782.82	101.137	2782.82	100.19
2784.75	100.852	2784.75	100.336	2784.75	101.184	2784.75	100.198
2786.68	100.864	2786.68	100.352	2786.68	101.236	2786.68	100.209
2788.61	100.879	2788.61	100.378	2788.61	101.289	2788.61	100.217
2790.53	100.894	2790.53	100.387	2790.53	101.344	2790.53	100.214
2792.46	100.905	2792.46	100.39	2792.46	101.395	2792.46	100.191
2794.39	100.91	2794.39	100.39	2794.39	101.443	2794.39	100.161
2796.32	100.912	2796.32	100.402	2796.32	101.485	2796.32	100.119
2798.25	100.912	2798.25	100.412	2798.25	101.525	2798.25	100.07
2800.18	100.909	2800.18	100.409	2800.18	101.561	2800.18	100.014
2802.11	100.906	2802.11	100.401	2802.11	101.594	2802.11	99.9497
2804.03	100.9	2804.03	100.393	2804.03	101.624	2804.03	99.8798
2805.96	100.895	2805.96	100.393	2805.96	101.654	2805.96	99.8188
2807.89	100.884	2807.89	100.398	2807.89	101.68	2807.89	99.7559
2809.82	100.873	2809.82	100.403	2809.82	101.706	2809.82	99.6867
2811.75	100.861	2811.75	100.392	2811.75	101.73	2811.75	99.6094
2813.68	100.852	2813.68	100.367	2813.68	101.756	2813.68	99.5276
2815.61	100.839	2815.61	100.35	2815.61	101.779	2815.61	99.4415
2817.53	100.823	2817.53	100.339	2817.53	101.8	2817.53	99.3582
2819.46	100.807	2819.46	100.337	2819.46	101.82	2819.46	99.2718
2821.39	100.79	2821.39	100.324	2821.39	101.839	2821.39	99.1814
2823.32	100.775	2823.32	100.309	2823.32	101.856	2823.32	99.0836
2825.25	100.763	2825.25	100.288	2825.25	101.874	2825.25	98.9818
2827.18	100.753	2827.18	100.269	2827.18	101.888	2827.18	98.8682
2829.11	100.741	2829.11	100.252	2829.11	101.897	2829.11	98.7428
2831.03	100.723	2831.03	100.235	2831.03	101.897	2831.03	98.5978
2832.96	100.716	2832.96	100.215	2832.96	101.9	2832.96	98.4358
2834.89	100.738	2834.89	100.19	2834.89	101.911	2834.89	98.2532
2836.82	100.769	2836.82	100.175	2836.82	101.891	2836.82	98.0494
2838.75	100.753	2838.75	100.156	2838.75	101.803	2838.75	97.8187
2840.68	100.688	2840.68	100.135	2840.68	101.663	2840.68	97.578
2842.61	100.587	2842.61	100.143	2842.61	101.497	2842.61	97.2721
2844.53	100.467	2844.53	100.147	2844.53	101.328	2844.53	96.7059
2846.46	100.342	2846.46	99.9425	2846.46	101.169	2846.46	95.8538
2848.39	100.22	2848.39	99.4982	2848.39	101.034	2848.39	95.0081
2850.32	100.108	2850.32	99.1538	2850.32	100.928	2850.32	94.4732
2852.25	100.01	2852.25	99.1393	2852.25	100.862	2852.25	94.4232
2854.18	99.9363	2854.18	99.3147	2854.18	100.842	2854.18	94.7815
2856.1	99.8875	2856.1	99.4526	2856.1	100.865	2856.1	95.2207
2858.03	99.8703	2858.03	99.5428	2858.03	100.927	2858.03	95.5119
2859.96	99.9018	2859.96	99.6048	2859.96	101.023	2859.96	95.6912
2861.89	99.9725	2861.89	99.6412	2861.89	101.129	2861.89	95.8042
2863.82	100.034	2863.82	99.6612	2863.82	101.19	2863.82	95.8716
2865.75	100.053	2865.75	99.6723	2865.75	101.198	2865.75	95.8927
2867.68	100.055	2867.68	99.682	2867.68	101.184	2867.68	95.8815
2869.6	100.052	2869.6	99.6898	2869.6	101.162	2869.6	95.8493
2871.53	100.05	2871.53	99.6974	2871.53	101.131	2871.53	95.8175
2873.46	100.047	2873.46	99.6953	2873.46	101.09	2873.46	95.795
2875.39	100.043	2875.39	99.6822	2875.39	101.041	2875.39	95.7878
2877.32	100.036	2877.32	99.6799	2877.32	100.985	2877.32	95.7772
2879.25	100.025	2879.25	99.6776	2879.25	100.922	2879.25	95.7488
2881.18	100.01	2881.18	99.6689	2881.18	100.854	2881.18	95.6883
2883.1	99.9922	2883.1	99.6419	2883.1	100.774	2883.1	95.5995
2885.03	99.9702	2885.03	99.6172	2885.03	100.683	2885.03	95.4848
2886.96	99.9453	2886.96	99.5886	2886.96	100.584	2886.96	95.3566
2888.89	99.9161	2888.89	99.5582	2888.89	100.478	2888.89	95.2112
2890.82	99.8859	2890.82	99.5246	2890.82	100.371	2890.82	95.0556
2892.75	99.8529	2892.75	99.4883	2892.75	100.267	2892.75	94.8889
2894.67	99.8244	2894.67	99.4535	2894.67	100.173	2894.67	94.7214
2896.6	99.7947	2896.6	99.4105	2896.6	100.089	2896.6	94.5492
2898.53	99.7731	2898.53	99.3656	2898.53	100.022	2898.53	94.3815
2900.46	99.7717	2900.46	99.326	2900.46	99.9772	2900.46	94.216
2902.39	99.8035	2902.39	99.3028	2902.39	99.9519	2902.39	94.0521
2904.32	99.8405	2904.32	99.2951	2904.32	99.9056	2904.32	93.8827
2906.24	99.8507	2906.24	99.2971	2906.24	99.8126	2906.24	93.7065
2908.17	99.8239	2908.17	99.3288	2908.17	99.6691	2908.17	93.5036
2910.1	99.7599	2910.1	99.3914	2910.1	99.4882	2910.1	93.1905
2912.03	99.6679	2912.03	99.4125	2912.03	99.285	2912.03	92.6177
2913.96	99.5546	2913.96	99.2215	2913.96	99.0792	2913.96	91.8131
2915.89	99.432	2915.89	98.8561	2915.89	98.8897	2915.89	90.9852
2917.82	99.3175	2917.82	98.5524	2917.82	98.7353	2917.82	90.3923
2919.74	99.2194	2919.74	98.4691	2919.74	98.6291	2919.74	90.2005
2921.67	99.1478	2921.67	98.5349	2921.67	98.5796	2921.67	90.3904
2923.6	99.1074	2923.6	98.6465	2923.6	98.593	2923.6	90.7663
2925.53	99.1185	2925.53	98.7789	2925.53	98.6757	2925.53	91.2067
2927.46	99.1861	2927.46	98.92	2927.46	98.8205	2927.46	91.6713
2929.39	99.2996	2929.39	99.0616	2929.39	98.9959	2929.39	92.1431
2931.32	99.4211	2931.32	99.1909	2931.32	99.1519	2931.32	92.5988
2933.24	99.5307	2933.24	99.3041	2933.24	99.2757	2933.24	93.0306
2935.17	99.6272	2935.17	99.4156	2935.17	99.3727	2935.17	93.422
2937.1	99.7062	2937.1	99.5142	2937.1	99.4506	2937.1	93.7633
2939.03	99.7696	2939.03	99.6032	2939.03	99.5127	2939.03	94.0411
2940.96	99.8185	2940.96	99.6754	2940.96	99.5648	2940.96	94.2551
2942.89	99.8501	2942.89	99.743	2942.89	99.6012	2942.89	94.397
2944.82	99.8597	2944.82	99.7892	2944.82	99.6157	2944.82	94.471
2946.74	99.8388	2946.74	99.8012	2946.74	99.6008	2946.74	94.4785
2948.67	99.7868	2948.67	99.7847	2948.67	99.5534	2948.67	94.4352
2950.6	99.7035	2950.6	99.7525	2950.6	99.4727	2950.6	94.3367
2952.53	99.5983	2952.53	99.6967	2952.53	99.3624	2952.53	94.2058
2954.46	99.4688	2954.46	99.6027	2954.46	99.2231	2954.46	94.0623
2956.39	99.3282	2956.39	99.49	2956.39	99.0583	2956.39	93.9413
2958.31	99.1839	2958.31	99.377	2958.31	98.8739	2958.31	93.876
2960.24	99.0451	2960.24	99.2816	2960.24	98.6888	2960.24	93.8915
2962.17	98.9189	2962.17	99.2304	2962.17	98.5186	2962.17	93.9676
2964.1	98.8086	2964.1	99.2315	2964.1	98.379	2964.1	94.0934
2966.03	98.7234	2966.03	99.2902	2966.03	98.2828	2966.03	94.2598
2967.96	98.6684	2967.96	99.3936	2967.96	98.2424	2967.96	94.469
2969.89	98.6398	2969.89	99.5447	2969.89	98.2573	2969.89	94.7046
2971.81	98.6296	2971.81	99.7061	2971.81	98.3268	2971.81	94.9496
2973.74	98.6353	2973.74	99.8594	2973.74	98.4463	2973.74	95.1797
2975.67	98.654	2975.67	99.9861	2975.67	98.6066	2975.67	95.3823
2977.6	98.6748	2977.6	100.091	2977.6	98.7923	2977.6	95.5486
2979.53	98.7004	2979.53	100.175	2979.53	98.9952	2979.53	95.689
2981.46	98.7229	2981.46	100.236	2981.46	99.2027	2981.46	95.802
2983.39	98.7389	2983.39	100.283	2983.39	99.3988	2983.39	95.8904
2985.31	98.7425	2985.31	100.315	2985.31	99.5737	2985.31	95.9469
2987.24	98.7384	2987.24	100.338	2987.24	99.723	2987.24	95.9895
2989.17	98.7186	2989.17	100.371	2989.17	99.8351	2989.17	96.0238
2991.1	98.6863	2991.1	100.41	2991.1	99.9125	2991.1	96.0385
2993.03	98.6399	2993.03	100.43	2993.03	99.9526	2993.03	96.0361
2994.96	98.5782	2994.96	100.432	2994.96	99.9587	2994.96	96.0159
2996.89	98.5056	2996.89	100.427	2996.89	99.9338	2996.89	95.9596
2998.81	98.4231	2998.81	100.385	2998.81	99.8831	2998.81	95.897
3000.74	98.3338	3000.74	100.314	3000.74	99.8055	3000.74	95.8193
3002.67	98.2373	3002.67	100.236	3002.67	99.7034	3002.67	95.7108
3004.6	98.1315	3004.6	100.162	3004.6	99.5822	3004.6	95.5898
3006.53	98.0216	3006.53	100.095	3006.53	99.4523	3006.53	95.47
3008.46	97.904	3008.46	100.035	3008.46	99.3205	3008.46	95.3341
3010.38	97.7797	3010.38	99.9626	3010.38	99.1895	3010.38	95.2005
3012.31	97.6516	3012.31	99.8748	3012.31	99.0686	3012.31	95.0567
3014.24	97.5221	3014.24	99.7844	3014.24	98.9587	3014.24	94.9019
3016.17	97.3854	3016.17	99.6772	3016.17	98.8584	3016.17	94.765
3018.1	97.2592	3018.1	99.5658	3018.1	98.7784	3018.1	94.6579
3020.03	97.1327	3020.03	99.4663	3020.03	98.7028	3020.03	94.5717
3021.95	97.0078	3021.95	99.3779	3021.95	98.6309	3021.95	94.4953
3023.88	96.8916	3023.88	99.2907	3023.88	98.5614	3023.88	94.4237
3025.81	96.7827	3025.81	99.2105	3025.81	98.492	3025.81	94.3757
3027.74	96.6835	3027.74	99.1514	3027.74	98.4175	3027.74	94.3213
3029.67	96.5943	3029.67	99.0659	3029.67	98.3397	3029.67	94.2526
3031.6	96.5129	3031.6	98.9737	3031.6	98.2582	3031.6	94.1763
3033.53	96.4358	3033.53	98.9039	3033.53	98.1738	3033.53	94.0927
3035.45	96.3648	3035.45	98.8716	3035.45	98.0941	3035.45	94.0239
3037.38	96.2977	3037.38	98.8369	3037.38	98.0169	3037.38	94.0024
3039.31	96.2281	3039.31	98.7996	3039.31	97.9437	3039.31	93.9858
3041.24	96.1579	3041.24	98.7697	3041.24	97.8788	3041.24	93.9667
3043.17	96.09	3043.17	98.7287	3043.17	97.8291	3043.17	93.9538
3045.1	96.0278	3045.1	98.676	3045.1	97.7907	3045.1	93.9321
3047.03	95.953	3047.03	98.5989	3047.03	97.7489	3047.03	93.9024
3048.95	95.869	3048.95	98.5182	3048.95	97.7062	3048.95	93.8816
3050.88	95.78	3050.88	98.4574	3050.88	97.6633	3050.88	93.8802
3052.81	95.6864	3052.81	98.4086	3052.81	97.62	3052.81	93.8691
3054.74	95.5922	3054.74	98.3339	3054.74	97.5711	3054.74	93.8473
3056.67	95.4929	3056.67	98.2339	3056.67	97.5139	3056.67	93.806
3058.6	95.3914	3058.6	98.1503	3058.6	97.4494	3058.6	93.7645
3060.53	95.2873	3060.53	98.0922	3060.53	97.3812	3060.53	93.7424
3062.45	95.1797	3062.45	98.0253	3062.45	97.3129	3062.45	93.7241
3064.38	95.0704	3064.38	97.937	3064.38	97.2443	3064.38	93.6739
3066.31	94.963	3066.31	97.8405	3066.31	97.183	3066.31	93.6073
3068.24	94.8638	3068.24	97.7667	3068.24	97.133	3068.24	93.5519
3070.17	94.7663	3070.17	97.6992	3070.17	97.0896	3070.17	93.5269
3072.1	94.67	3072.1	97.6335	3072.1	97.0476	3072.1	93.5362
3074.02	94.5727	3074.02	97.5664	3074.02	97.0089	3074.02	93.5501
3075.95	94.4792	3075.95	97.5057	3075.95	96.9734	3075.95	93.5467
3077.88	94.3928	3077.88	97.4341	3077.88	96.9406	3077.88	93.5282
3079.81	94.3118	3079.81	97.3443	3079.81	96.9086	3079.81	93.5117
3081.74	94.238	3081.74	97.2755	3081.74	96.8774	3081.74	93.5062
3083.67	94.1633	3083.67	97.2266	3083.67	96.8432	3083.67	93.5151
3085.59	94.0844	3085.59	97.1757	3085.59	96.8021	3085.59	93.5353
3087.52	94.0082	3087.52	97.1126	3087.52	96.7639	3087.52	93.5542
3089.45	93.9331	3089.45	97.0639	3089.45	96.7254	3089.45	93.5748
3091.38	93.8556	3091.38	97.0258	3091.38	96.6817	3091.38	93.592
3093.31	93.775	3093.31	96.9509	3093.31	96.6352	3093.31	93.5818
3095.24	93.6922	3095.24	96.8549	3095.24	96.5851	3095.24	93.5709
3097.17	93.6014	3097.17	96.7804	3097.17	96.5297	3097.17	93.544
3099.09	93.5084	3099.09	96.7206	3099.09	96.4708	3099.09	93.4924
3101.02	93.4093	3101.02	96.6346	3101.02	96.4095	3101.02	93.4506
3102.95	93.311	3102.95	96.5436	3102.95	96.3477	3102.95	93.4132
3104.88	93.2115	3104.88	96.4826	3104.88	96.2833	3104.88	93.3634
3106.81	93.1117	3106.81	96.4251	3106.81	96.2184	3106.81	93.3394
3108.74	93.0185	3108.74	96.3513	3108.74	96.159	3108.74	93.3186
3110.67	92.9215	3110.67	96.2666	3110.67	96.0973	3110.67	93.2868
3112.59	92.8191	3112.59	96.1888	3112.59	96.0298	3112.59	93.2442
3114.52	92.7215	3114.52	96.1042	3114.52	95.9687	3114.52	93.1943
3116.45	92.617	3116.45	96.0192	3116.45	95.8997	3116.45	93.1496
3118.38	92.509	3118.38	95.9432	3118.38	95.8296	3118.38	93.1091
3120.31	92.4052	3120.31	95.8624	3120.31	95.7656	3120.31	93.0637
3122.24	92.2999	3122.24	95.7606	3122.24	95.6991	3122.24	93.0348
3124.16	92.1877	3124.16	95.6597	3124.16	95.6286	3124.16	92.9855
3126.09	92.0772	3126.09	95.5812	3126.09	95.5575	3126.09	92.9489
3128.02	91.9667	3128.02	95.5218	3128.02	95.4876	3128.02	92.9395
3129.95	91.8623	3129.95	95.4502	3129.95	95.421	3129.95	92.9143
3131.88	91.7541	3131.88	95.347	3131.88	95.3504	3131.88	92.8669
3133.81	91.6465	3133.81	95.2391	3133.81	95.2793	3133.81	92.8286
3135.74	91.5402	3135.74	95.1726	3135.74	95.2086	3135.74	92.7735
3137.66	91.4308	3137.66	95.1149	3137.66	95.1355	3137.66	92.7404
3139.59	91.3182	3139.59	95.0334	3139.59	95.0556	3139.59	92.7167
3141.52	91.2028	3141.52	94.9311	3141.52	94.9726	3141.52	92.6741
3143.45	91.0823	3143.45	94.8375	3143.45	94.8821	3143.45	92.6195
3145.38	90.9637	3145.38	94.7356	3145.38	94.7925	3145.38	92.5709
3147.31	90.8417	3147.31	94.6338	3147.31	94.6968	3147.31	92.5104
3149.24	90.7101	3149.24	94.5336	3149.24	94.5899	3149.24	92.4458
3151.16	90.5713	3151.16	94.4416	3151.16	94.4765	3151.16	92.3708
3153.09	90.4327	3153.09	94.342	3153.09	94.3593	3153.09	92.2943
3155.02	90.2875	3155.02	94.228	3155.02	94.2375	3155.02	92.2092
3156.95	90.1413	3156.95	94.11	3156.95	94.1132	3156.95	92.1286
3158.88	89.9861	3158.88	93.9887	3158.88	93.982	3158.88	92.038
3160.81	89.8276	3160.81	93.8648	3160.81	93.8475	3160.81	91.942
3162.74	89.6647	3162.74	93.7425	3162.74	93.7085	3162.74	91.8402
3164.66	89.5086	3164.66	93.614	3164.66	93.5749	3164.66	91.7395
3166.59	89.3501	3166.59	93.4855	3166.59	93.4342	3166.59	91.6301
3168.52	89.1829	3168.52	93.3494	3168.52	93.2858	3168.52	91.5224
3170.45	89.0152	3170.45	93.2252	3170.45	93.1344	3170.45	91.4121
3172.38	88.8488	3172.38	93.1	3172.38	92.9829	3172.38	91.3241
3174.31	88.6793	3174.31	92.9795	3174.31	92.825	3174.31	91.2155
3176.24	88.5076	3176.24	92.8217	3176.24	92.6629	3176.24	91.0823
3178.16	88.3334	3178.16	92.6536	3178.16	92.4967	3178.16	90.9466
3180.09	88.1603	3180.09	92.5189	3180.09	92.3272	3180.09	90.8205
3182.02	87.9845	3182.02	92.4133	3182.02	92.1534	3182.02	90.6885
3183.95	87.8157	3183.95	92.2809	3183.95	91.9804	3183.95	90.5782
3185.88	87.6438	3185.88	92.1287	3185.88	91.8017	3185.88	90.452
3187.81	87.4697	3187.81	91.9965	3187.81	91.6149	3187.81	90.314
3189.73	87.2952	3189.73	91.8741	3189.73	91.421	3189.73	90.189
3191.66	87.1275	3191.66	91.7394	3191.66	91.2255	3191.66	90.0867
3193.59	86.9541	3193.59	91.6042	3193.59	91.0156	3193.59	89.9595
3195.52	86.781	3195.52	91.4477	3195.52	90.8013	3195.52	89.7966
3197.45	86.6143	3197.45	91.2893	3197.45	90.5848	3197.45	89.6199
3199.38	86.4464	3199.38	91.148	3199.38	90.3623	3199.38	89.4491
3201.3	86.2819	3201.3	91.0382	3201.3	90.1361	3201.3	89.2883
3203.23	86.1142	3203.23	90.9192	3203.23	89.9027	3203.23	89.171
3205.16	85.9486	3205.16	90.7936	3205.16	89.6704	3205.16	89.053
3207.09	85.7907	3207.09	90.6513	3207.09	89.4431	3207.09	88.9009
3209.02	85.6311	3209.02	90.4955	3209.02	89.2161	3209.02	88.754
3210.95	85.4754	3210.95	90.3566	3210.95	88.9957	3210.95	88.5918
3212.88	85.3162	3212.88	90.2188	3212.88	88.7804	3212.88	88.4333
3214.8	85.159	3214.8	90.0896	3214.8	88.5738	3214.8	88.309
3216.73	85.0034	3216.73	89.9587	3216.73	88.3802	3216.73	88.1764
3218.66	84.8533	3218.66	89.8306	3218.66	88.2066	3218.66	88.043
3220.59	84.7058	3220.59	89.6994	3220.59	88.0526	3220.59	87.9517
3222.52	84.5666	3222.52	89.5913	3222.52	87.9264	3222.52	87.8787
3224.45	84.4324	3224.45	89.4985	3224.45	87.824	3224.45	87.8388
3226.38	84.299	3226.38	89.3807	3226.38	87.747	3226.38	87.8279
3228.3	84.1716	3228.3	89.264	3228.3	87.6958	3228.3	87.8016
3230.23	84.0414	3230.23	89.1549	3230.23	87.6641	3230.23	87.7819
3232.16	83.9225	3232.16	89.0614	3232.16	87.6621	3232.16	87.7829
3234.09	83.8041	3234.09	88.961	3234.09	87.671	3234.09	87.8035
3236.02	83.6794	3236.02	88.8527	3236.02	87.6826	3236.02	87.8318
3237.95	83.5569	3237.95	88.7463	3237.95	87.6993	3237.95	87.8712
3239.88	83.4378	3239.88	88.6486	3239.88	87.7208	3239.88	87.9213
3241.8	83.3252	3241.8	88.5547	3241.8	87.7417	3241.8	87.9404
3243.73	83.2092	3243.73	88.4298	3243.73	87.7524	3243.73	87.9374
3245.66	83.0949	3245.66	88.3202	3245.66	87.7548	3245.66	87.9284
3247.59	82.9802	3247.59	88.2433	3247.59	87.7463	3247.59	87.93
3249.52	82.8668	3249.52	88.1854	3249.52	87.7295	3249.52	87.948
3251.45	82.7536	3251.45	88.0897	3251.45	87.7037	3251.45	87.9661
3253.38	82.6369	3253.38	87.9684	3253.38	87.6692	3253.38	87.9457
3255.3	82.518	3255.3	87.8582	3255.3	87.6246	3255.3	87.9078
3257.23	82.3992	3257.23	87.7646	3257.23	87.5763	3257.23	87.8658
3259.16	82.2891	3259.16	87.679	3259.16	87.5282	3259.16	87.8353
3261.09	82.1788	3261.09	87.5901	3261.09	87.4709	3261.09	87.8088
3263.02	82.0689	3263.02	87.4995	3263.02	87.4085	3263.02	87.7571
3264.95	81.9591	3264.95	87.4057	3264.95	87.3396	3264.95	87.7044
3266.87	81.8446	3266.87	87.3117	3266.87	87.2644	3266.87	87.6621
3268.8	81.7303	3268.8	87.2386	3268.8	87.1826	3268.8	87.6265
3270.73	81.6104	3270.73	87.1528	3270.73	87.0911	3270.73	87.5777
3272.66	81.4891	3272.66	87.0349	3272.66	86.9912	3272.66	87.5003
3274.59	81.3616	3274.59	86.8974	3274.59	86.8827	3274.59	87.3884
3276.52	81.2303	3276.52	86.7813	3276.52	86.7674	3276.52	87.2765
3278.45	81.0987	3278.45	86.6936	3278.45	86.6454	3278.45	87.1828
3280.37	80.9656	3280.37	86.605	3280.37	86.5158	3280.37	87.1009
3282.3	80.8291	3282.3	86.5062	3282.3	86.3759	3282.3	87.013
3284.23	80.697	3284.23	86.3962	3284.23	86.2356	3284.23	86.9181
3286.16	80.5703	3286.16	86.2921	3286.16	86.0917	3286.16	86.8164
3288.09	80.4397	3288.09	86.187	3288.09	85.9389	3288.09	86.7143
3290.02	80.2991	3290.02	86.0753	3290.02	85.7731	3290.02	86.5889
3291.95	80.1502	3291.95	85.9573	3291.95	85.5936	3291.95	86.4568
3293.87	79.9963	3293.87	85.8427	3293.87	85.4074	3293.87	86.3097
3295.8	79.851	3295.8	85.7201	3295.8	85.2207	3295.8	86.158
3297.73	79.7	3297.73	85.5808	3297.73	85.0222	3297.73	86.007
3299.66	79.5435	3299.66	85.4419	3299.66	84.8116	3299.66	85.8509
3301.59	79.3753	3301.59	85.3254	3301.59	84.5864	3301.59	85.6861
3303.52	79.1996	3303.52	85.2251	3303.52	84.3481	3303.52	85.5504
3305.44	79.0196	3305.44	85.1132	3305.44	84.0973	3305.44	85.383
3307.37	78.8329	3307.37	84.943	3307.37	83.8331	3307.37	85.1871
3309.3	78.639	3309.3	84.745	3309.3	83.5544	3309.3	84.9622
3311.23	78.4415	3311.23	84.5545	3311.23	83.2676	3311.23	84.7173
3313.16	78.2408	3313.16	84.4027	3313.16	82.9694	3313.16	84.4799
3315.09	78.0358	3315.09	84.2515	3315.09	82.662	3315.09	84.2643
3317.01	77.8245	3317.01	84.099	3317.01	82.3451	3317.01	84.0372
3318.94	77.6115	3318.94	83.9366	3318.94	82.0234	3318.94	83.8138
3320.87	77.4014	3320.87	83.7679	3320.87	81.7051	3320.87	83.5855
3322.8	77.1992	3322.8	83.6009	3322.8	81.3914	3322.8	83.3495
3324.73	76.989	3324.73	83.4163	3324.73	81.0719	3324.73	83.0978
3326.66	76.7793	3326.66	83.2185	3326.66	80.7523	3326.66	82.8378
3328.59	76.5656	3328.59	83.0205	3328.59	80.4298	3328.59	82.5826
3330.51	76.3529	3330.51	82.84	3330.51	80.1073	3330.51	82.3513
3332.44	76.1399	3332.44	82.6611	3332.44	79.7851	3332.44	82.1319
3334.37	75.9226	3334.37	82.4616	3334.37	79.4616	3334.37	81.916
3336.3	75.7031	3336.3	82.2714	3336.3	79.1411	3336.3	81.7013
3338.23	75.4881	3338.23	82.0965	3338.23	78.84	3338.23	81.4988
3340.16	75.2835	3340.16	81.9305	3340.16	78.5717	3340.16	81.3128
3342.09	75.0815	3342.09	81.7459	3342.09	78.3451	3342.09	81.1529
3344.01	74.8751	3344.01	81.552	3344.01	78.1651	3344.01	81.0041
3345.94	74.6633	3345.94	81.361	3345.94	78.0371	3345.94	80.8806
3347.87	74.4547	3347.87	81.1916	3347.87	77.9695	3347.87	80.7891
3349.8	74.2512	3349.8	81.0399	3349.8	77.9554	3349.8	80.7249
3351.73	74.0462	3351.73	80.8659	3351.73	77.9821	3351.73	80.662
3353.66	73.8479	3353.66	80.6618	3353.66	78.0392	3353.66	80.5898
3355.59	73.6526	3355.59	80.4541	3355.59	78.1112	3355.59	80.5357
3357.51	73.4662	3357.51	80.2853	3357.51	78.1864	3357.51	80.5051
3359.44	73.2849	3359.44	80.1269	3359.44	78.2499	3359.44	80.5012
3361.37	73.1023	3361.37	79.9592	3361.37	78.287	3361.37	80.5235
3363.3	72.9227	3363.3	79.7855	3363.3	78.2951	3363.3	80.5405
3365.23	72.7496	3365.23	79.6289	3365.23	78.2812	3365.23	80.555
3367.16	72.5819	3367.16	79.4936	3367.16	78.2466	3367.16	80.5861
3369.08	72.4143	3369.08	79.358	3369.08	78.1952	3369.08	80.6063
3371.01	72.2486	3371.01	79.2019	3371.01	78.1325	3371.01	80.6141
3372.94	72.0825	3372.94	79.0312	3372.94	78.0559	3372.94	80.6171
3374.87	71.9166	3374.87	78.8736	3374.87	77.968	3374.87	80.6091
3376.8	71.7467	3376.8	78.7329	3376.8	77.8655	3376.8	80.6094
3378.73	71.5888	3378.73	78.5907	3378.73	77.7663	3378.73	80.6274
3380.66	71.4488	3380.66	78.4609	3380.66	77.6695	3380.66	80.633
3382.58	71.3126	3382.58	78.3177	3382.58	77.5709	3382.58	80.6034
3384.51	71.1903	3384.51	78.1713	3384.51	77.4837	3384.51	80.5587
3386.44	71.0673	3386.44	78.045	3386.44	77.3975	3386.44	80.5486
3388.37	70.9527	3388.37	77.9777	3388.37	77.3202	3388.37	80.5522
3390.3	70.8534	3390.3	77.8929	3390.3	77.257	3390.3	80.5334
3392.23	70.758	3392.23	77.7519	3392.23	77.201	3392.23	80.5048
3394.16	70.6627	3394.16	77.6062	3394.16	77.1465	3394.16	80.414
3396.08	70.5713	3396.08	77.4915	3396.08	77.095	3396.08	80.3237
3398.01	70.4867	3398.01	77.4337	3398.01	77.0436	3398.01	80.2887
3399.94	70.4023	3399.94	77.3859	3399.94	76.9835	3399.94	80.2488
3401.87	70.3184	3401.87	77.313	3401.87	76.9142	3401.87	80.1631
3403.8	70.2393	3403.8	77.1914	3403.8	76.8387	3403.8	80.0896
3405.73	70.1786	3405.73	77.094	3405.73	76.7717	3405.73	79.9943
3407.65	70.1369	3407.65	77.0354	3407.65	76.7107	3407.65	79.9281
3409.58	70.0882	3409.58	76.9786	3409.58	76.6389	3409.58	79.8842
3411.51	70.0371	3411.51	76.923	3411.51	76.561	3411.51	79.8258
3413.44	69.9859	3413.44	76.867	3413.44	76.4797	3413.44	79.7718
3415.37	69.9524	3415.37	76.827	3415.37	76.4117	3415.37	79.7686
3417.3	69.9342	3417.3	76.7897	3417.3	76.3561	3417.3	79.7267
3419.22	69.9196	3419.22	76.703	3419.22	76.3059	3419.22	79.6378
3421.15	69.9079	3421.15	76.6126	3421.15	76.2583	3421.15	79.5488
3423.08	69.9104	3423.08	76.5948	3423.08	76.2228	3423.08	79.4806
3425.01	69.9303	3425.01	76.6442	3425.01	76.2009	3425.01	79.4748
3426.94	69.9588	3426.94	76.6745	3426.94	76.1887	3426.94	79.5445
3428.87	70.001	3428.87	76.6803	3428.87	76.191	3428.87	79.5742
3430.8	70.0412	3430.8	76.6834	3430.8	76.1901	3430.8	79.5802
3432.72	70.0968	3432.72	76.7016	3432.72	76.2089	3432.72	79.6014
3434.65	70.1818	3434.65	76.7485	3434.65	76.2522	3434.65	79.6284
3436.58	70.236	3436.58	76.7865	3436.58	76.2632	3436.58	79.686
3438.51	70.2796	3438.51	76.8063	3438.51	76.2651	3438.51	79.7115
3440.44	70.3305	3440.44	76.7885	3440.44	76.2759	3440.44	79.7475
3442.37	70.393	3442.37	76.8137	3442.37	76.2986	3442.37	79.8557
3444.3	70.4649	3444.3	76.8466	3444.3	76.3294	3444.3	79.8537
3446.22	70.5438	3446.22	76.8196	3446.22	76.3661	3446.22	79.8277
3448.15	70.6406	3448.15	76.8398	3448.15	76.416	3448.15	79.8621
3450.08	70.7556	3450.08	76.9813	3450.08	76.4811	3450.08	79.9249
3452.01	70.8759	3452.01	77.1735	3452.01	76.5494	3452.01	80.071
3453.94	71.0063	3453.94	77.26	3453.94	76.631	3453.94	80.3022
3455.87	71.1519	3455.87	77.3433	3455.87	76.7312	3455.87	80.4477
3457.8	71.3064	3457.8	77.4463	3457.8	76.8461	3457.8	80.5856
3459.72	71.4785	3459.72	77.5322	3459.72	76.9936	3459.72	80.694
3461.65	71.6648	3461.65	77.5972	3461.65	77.1646	3461.65	80.8318
3463.58	71.8181	3463.58	77.7043	3463.58	77.3188	3463.58	80.9703
3465.51	71.9705	3465.51	77.8576	3465.51	77.488	3465.51	81.1373
3467.44	72.1451	3467.44	78.0127	3467.44	77.6905	3467.44	81.3371
3469.37	72.3399	3469.37	78.1373	3469.37	77.9182	3469.37	81.5575
3471.3	72.5147	3471.3	78.268	3471.3	78.1276	3471.3	81.7082
3473.22	72.6899	3473.22	78.3626	3473.22	78.3381	3473.22	81.8604
3475.15	72.8867	3475.15	78.4811	3475.15	78.5621	3475.15	82.0792
3477.08	73.0747	3477.08	78.6618	3477.08	78.7697	3477.08	82.353
3479.01	73.2515	3479.01	78.8294	3479.01	78.9565	3479.01	82.5167
3480.94	73.4404	3480.94	78.8694	3480.94	79.148	3480.94	82.6704
3482.87	73.6475	3482.87	78.9562	3482.87	79.3485	3482.87	82.8199
3484.79	73.8593	3484.79	79.1703	3484.79	79.5443	3484.79	82.9253
3486.72	74.059	3486.72	79.3709	3486.72	79.7255	3486.72	83.0891
3488.65	74.2823	3488.65	79.4968	3488.65	79.9275	3488.65	83.327
3490.58	74.5277	3490.58	79.6812	3490.58	80.1451	3490.58	83.5218
3492.51	74.7557	3492.51	79.9151	3492.51	80.3329	3492.51	83.71
3494.44	74.9873	3494.44	80.0654	3494.44	80.5208	3494.44	83.8884
3496.36	75.2439	3496.36	80.1941	3496.36	80.7274	3496.36	84.11
3498.29	75.4676	3498.29	80.4147	3498.29	80.8964	3498.29	84.3753
3500.22	75.687	3500.22	80.6118	3500.22	81.0611	3500.22	84.4914
3502.15	75.9164	3502.15	80.6201	3502.15	81.2301	3502.15	84.5528
3504.08	76.1389	3504.08	80.6774	3504.08	81.3928	3504.08	84.6926
3506.01	76.3616	3506.01	80.9741	3506.01	81.5553	3506.01	84.7564
3507.94	76.5878	3507.94	81.2264	3507.94	81.7264	3507.94	84.8984
3509.86	76.8498	3509.86	81.3323	3509.86	81.9322	3509.86	85.1362
3511.79	77.1111	3511.79	81.5178	3511.79	82.1289	3511.79	85.2745
3513.72	77.3792	3513.72	81.849	3513.72	82.3344	3513.72	85.4242
3515.65	77.6878	3515.65	82.0964	3515.65	82.5762	3515.65	85.718
3517.58	77.9815	3517.58	82.2768	3517.58	82.7948	3517.58	86.0449
3519.51	78.2169	3519.51	82.4981	3519.51	82.9506	3519.51	86.2731
3521.44	78.4544	3521.44	82.6359	3521.44	83.1192	3521.44	86.4453
3523.36	78.7442	3523.36	82.7188	3523.36	83.3369	3523.36	86.6091
3525.29	79.0012	3525.29	82.803	3525.29	83.5163	3525.29	86.6243
3527.22	79.237	3527.22	82.946	3527.22	83.6778	3527.22	86.5653
3529.15	79.479	3529.15	83.139	3529.15	83.847	3529.15	86.6806
3531.08	79.7606	3531.08	83.4792	3531.08	84.0611	3531.08	86.964
3533.01	80.094	3533.01	83.8959	3533.01	84.3217	3533.01	87.2374
3534.93	80.4128	3534.93	84.108	3534.93	84.564	3534.93	87.5014
3536.86	80.7078	3536.86	84.2416	3536.86	84.7806	3536.86	87.6828
3538.79	81.0323	3538.79	84.4881	3538.79	85.0211	3538.79	87.9628
3540.72	81.359	3540.72	84.8815	3540.72	85.2593	3540.72	88.3958
3542.65	81.6468	3542.65	85.099	3542.65	85.4561	3542.65	88.7068
3544.58	81.8956	3544.58	84.9882	3544.58	85.6196	3544.58	88.6219
3546.51	82.1531	3546.51	84.8958	3546.51	85.7948	3546.51	88.6191
3548.43	82.4222	3548.43	85.256	3548.43	85.9872	3548.43	88.6518
3550.36	82.6841	3550.36	85.6945	3550.36	86.1701	3550.36	88.7762
3552.29	82.9786	3552.29	85.8859	3552.29	86.3918	3552.29	89.0867
3554.22	83.4084	3554.22	86.0731	3554.22	86.7461	3554.22	89.3544
3556.15	83.7682	3556.15	86.5271	3556.15	87.0163	3556.15	89.507
3558.08	84.0528	3558.08	86.8451	3558.08	87.2131	3558.08	89.8464
3560.01	84.336	3560.01	86.9916	3560.01	87.405	3560.01	90.4047
3561.93	84.5802	3561.93	87.3006	3561.93	87.5616	3561.93	91.1986
3563.86	84.8149	3563.86	87.5479	3563.86	87.7158	3563.86	91.2518
3565.79	85.1094	3565.79	86.9924	3565.79	87.9296	3565.79	90.7036
3567.72	85.3758	3567.72	86.4464	3567.72	88.114	3567.72	90.1627
3569.65	85.5908	3569.65	86.9485	3569.65	88.2546	3569.65	89.9052
3571.58	85.8112	3571.58	88.1399	3571.58	88.4155	3571.58	90.3193
3573.51	86.1968	3573.51	88.7672	3573.51	88.7429	3573.51	91.3854
3575.43	86.6639	3575.43	88.9389	3575.43	89.1319	3575.43	91.8768
3577.36	86.9927	3577.36	89.1286	3577.36	89.3801	3577.36	91.8727
3579.29	87.3648	3579.29	89.3546	3579.29	89.6806	3579.29	91.9947
3581.22	87.8325	3581.22	89.7037	3581.22	90.0622	3581.22	92.7497
3583.15	88.1127	3583.15	90.2702	3583.15	90.2476	3583.15	93.5488
3585.08	88.3012	3585.08	90.2644	3585.08	90.3581	3585.08	93.3608
3587.01	88.571	3587.01	89.4486	3587.01	90.5508	3587.01	92.8748
3588.93	88.8517	3588.93	89.2213	3588.93	90.7505	3588.93	92.6379
3590.86	89.0582	3590.86	90.1676	3590.86	90.8804	3590.86	92.6156
3592.79	89.2629	3592.79	90.9934	3592.79	91.0221	3592.79	93.1758
3594.72	89.5807	3594.72	90.9625	3594.72	91.2802	3594.72	93.9523
3596.65	89.8982	3596.65	91.0844	3596.65	91.5304	3596.65	93.9137
3598.58	90.2247	3598.58	91.4628	3598.58	91.8038	3598.58	93.6846
3600.5	90.7286	3600.5	91.725	3600.5	92.2365	3600.5	93.9656
3602.43	91.0606	3602.43	92.1224	3602.43	92.4806	3602.43	94.7067
3604.36	91.2366	3604.36	92.8291	3604.36	92.5923	3604.36	95.2036
3606.29	91.6245	3606.29	92.9403	3606.29	92.9123	3606.29	95.4589
3608.22	92.0028	3608.22	92.5055	3608.22	93.2005	3608.22	95.6914
3610.15	92.2003	3610.15	92.3849	3610.15	93.3106	3610.15	95.2077
3612.07	92.3012	3612.07	92.5183	3612.07	93.3405	3612.07	95.0882
3614	92.5034	3614	92.9852	3614	93.4858	3614	96.0083
3615.93	93.0619	3615.93	93.5516	3615.93	93.9623	3615.93	96.2808
3617.86	93.3619	3617.86	93.5133	3617.86	94.1664	3617.86	95.8096
3619.79	93.5793	3619.79	93.0335	3619.79	94.3127	3619.79	95.6037
3621.72	93.8981	3621.72	93.5391	3621.72	94.5507	3621.72	95.6789
3623.65	94.1068	3623.65	95.1558	3623.65	94.6795	3623.65	97.5686
3625.57	94.3088	3625.57	96.3653	3625.57	94.819	3625.57	98.5388
3627.5	94.5649	3627.5	94.9441	3627.5	95.007	3627.5	97.9265
3629.43	94.7581	3629.43	93.4017	3629.43	95.1372	3629.43	96.8506
3631.36	94.9897	3631.36	93.653	3631.36	95.3156	3631.36	95.8582
3633.29	95.3613	3633.29	95.5322	3633.29	95.6303	3633.29	96.0121
3635.22	95.7932	3635.22	96.3444	3635.22	95.9951	3635.22	97.7789
3637.15	96.3282	3637.15	96.7088	3637.15	96.4465	3637.15	98.3762
3639.07	96.6576	3639.07	97.1474	3639.07	96.6805	3639.07	98.4483
3641	96.9404	3641	97.3541	3641	96.8912	3641	99.2258
3642.93	97.5683	3642.93	97.9694	3642.93	97.4115	3642.93	100.622
3644.86	97.7132	3644.86	98.4866	3644.86	97.4458	3644.86	101.983
3646.79	97.7412	3646.79	97.8269	3646.79	97.4082	3646.79	101.299
3648.72	97.8415	3648.72	95.6843	3648.72	97.4418	3648.72	99.4303
3650.64	97.9017	3650.64	94.8985	3650.64	97.4504	3650.64	98.3299
3652.57	97.94	3652.57	96.7593	3652.57	97.4555	3652.57	98.0002
3654.5	97.9857	3654.5	98.4062	3654.5	97.4962	3654.5	98.6729
3656.43	98.3319	3656.43	98.3615	3656.43	97.8385	3656.43	99.8439
3658.36	98.6301	3658.36	98.2858	3658.36	98.1151	3658.36	99.8013
3660.29	98.8827	3660.29	99.2853	3660.29	98.3819	3660.29	99.3639
3662.22	99.7226	3662.22	99.8372	3662.22	99.1814	3662.22	100.189
3664.14	100.275	3664.14	100.2	3664.14	99.6237	3664.14	101.647
3666.07	100.22	3666.07	100.871	3666.07	99.5	3666.07	102.046
3668	100.097	3668	100.148	3668	99.3496	3668	101.291
3669.93	100.126	3669.93	98.7173	3669.93	99.3572	3669.93	101.79
3671.86	99.922	3671.86	99.0684	3671.86	99.1571	3671.86	101.015
3673.79	99.6977	3673.79	98.9666	3673.79	98.9977	3673.79	99.5835
3675.72	99.8015	3675.72	97.8299	3675.72	99.1708	3675.72	99.2152
3677.64	99.9047	3677.64	97.3027	3677.64	99.3551	3677.64	98.5512
3679.57	99.8461	3679.57	99.1619	3679.57	99.4131	3679.57	97.9372
3681.5	99.778	3681.5	100.292	3681.5	99.5008	3681.5	99.8544
3683.43	99.9158	3683.43	101.045	3683.43	99.7959	3683.43	101.906
3685.36	99.802	3685.36	101.75	3685.36	99.8414	3685.36	102.689
3687.29	99.7566	3687.29	100.756	3687.29	99.9942	3687.29	102.178
3689.22	100.208	3689.22	98.9153	3689.22	100.573	3689.22	100.701
3691.14	100.138	3691.14	98.2081	3691.14	100.594	3691.14	99.422
3693.07	99.8505	3693.07	99.5128	3693.07	100.436	3693.07	98.8939
3695	99.6208	3695	100.603	3695	100.325	3695	100.105
3696.93	99.5426	3696.93	101.256	3696.93	100.36	3696.93	101.508
3698.86	99.6955	3698.86	101.302	3698.86	100.587	3698.86	101.605
3700.79	99.8425	3700.79	100.706	3700.79	100.775	3700.79	100.956
3702.71	99.9482	3702.71	100.141	3702.71	100.896	3702.71	100.717
3704.64	99.8381	3704.64	100.638	3704.64	100.809	3704.64	101.022
3706.57	99.5768	3706.57	101.528	3706.57	100.585	3706.57	102.115
3708.5	99.366	3708.5	101.313	3708.5	100.431	3708.5	102.333
3710.43	99.2597	3710.43	99.7434	3710.43	100.377	3710.43	100.946
3712.36	99.1815	3712.36	98.5975	3712.36	100.352	3712.36	99.6173
3714.28	99.2163	3714.28	99.1881	3714.28	100.428	3714.28	99.1513
3716.21	99.1019	3716.21	100.618	3716.21	100.349	3716.21	99.9851
3718.14	98.9274	3718.14	101.214	3718.14	100.231	3718.14	101.4
3720.07	98.9098	3720.07	100.829	3720.07	100.273	3720.07	101.787
3722	99.2048	3722	100.472	3722	100.615	3722	101.342
3723.93	99.6396	3723.93	100.132	3723.93	101.039	3723.93	100.472
3725.86	99.7938	3725.86	99.8764	3725.86	101.156	3725.86	100.297
3727.78	99.4974	3727.78	100.453	3727.78	100.838	3727.78	100.978
3729.71	99.1839	3729.71	101.109	3729.71	100.567	3729.71	102.061
3731.64	99.4752	3731.64	100.932	3731.64	100.884	3731.64	102.588
3733.57	99.4133	3733.57	99.3472	3733.57	100.827	3733.57	101.479
3735.5	99.3328	3735.5	97.947	3735.5	100.778	3735.5	99.4217
3737.43	99.4935	3737.43	97.9189	3737.43	100.95	3737.43	98.7623
3739.36	99.6568	3739.36	99.6284	3739.36	101.105	3739.36	100.745
3741.28	99.4557	3741.28	101.706	3741.28	100.89	3741.28	101.432
3743.21	99.0897	3743.21	99.8259	3743.21	100.549	3743.21	101.525
3745.14	99.0403	3745.14	98.1026	3745.14	100.533	3745.14	101.357
3747.07	99.191	3747.07	98.42	3747.07	100.695	3747.07	100.62
3749	99.2391	3749	99.5416	3749	100.738	3749	99.317
3750.93	99.1122	3750.93	97.7223	3750.93	100.606	3750.93	99.4584
3752.86	98.8952	3752.86	97.2682	3752.86	100.402	3752.86	98.4934
3754.78	98.731	3754.78	98.9478	3754.78	100.268	3754.78	98.6018
3756.71	98.9904	3756.71	100.293	3756.71	100.555	3756.71	99.5349
3758.64	99.4341	3758.64	99.8257	3758.64	100.96	3758.64	100.226
3760.57	99.2763	3760.57	99.6704	3760.57	100.766	3760.57	100.184
3762.5	99.344	3762.5	100.341	3762.5	100.819	3762.5	99.9407
3764.43	99.6406	3764.43	100.698	3764.43	101.072	3764.43	100.718
3766.36	99.8766	3766.36	100.605	3766.36	101.238	3766.36	101.069
3768.28	99.7702	3768.28	100.051	3768.28	101.057	3768.28	100.205
3770.21	99.7266	3770.21	99.7104	3770.21	100.962	3770.21	99.5273
3772.14	99.8698	3772.14	99.7832	3772.14	101.042	3772.14	99.6075
3774.07	99.935	3774.07	100.771	3774.07	101.036	3774.07	100.202
3776	99.8285	3776	101.319	3776	100.869	3776	100.935
3777.93	99.8181	3777.93	100.69	3777.93	100.817	3777.93	100.861
3779.85	99.8567	3779.85	100.085	3779.85	100.796	3779.85	100.551
3781.78	99.8876	3781.78	100.141	3781.78	100.786	3781.78	100.073
3783.71	100.136	3783.71	100.525	3783.71	100.972	3783.71	99.8433
3785.64	100.058	3785.64	100.501	3785.64	100.833	3785.64	100.218
3787.57	100.14	3787.57	100.555	3787.57	100.886	3787.57	100.126
3789.5	100.384	3789.5	100.819	3789.5	101.056	3789.5	100.236
3791.43	100.363	3791.43	101.08	3791.43	100.964	3791.43	101.076
3793.35	100.592	3793.35	101.247	3793.35	101.107	3793.35	101.034
3795.28	100.667	3795.28	100.724	3795.28	101.055	3795.28	101.596
3797.21	100.561	3797.21	100.84	3797.21	100.842	3797.21	102.092
3799.14	100.433	3799.14	100.632	3799.14	100.599	3799.14	100.798
3801.07	100.282	3801.07	99.4729	3801.07	100.349	3801.07	100.396
3803	100.452	3803	99.2068	3803	100.399	3803	100.266
3804.93	100.418	3804.93	99.9603	3804.93	100.237	3804.93	99.0257
3806.85	100.473	3806.85	100.109	3806.85	100.19	3806.85	99.0229
3808.78	100.879	3808.78	99.701	3808.78	100.453	3808.78	99.6984
3810.71	100.995	3810.71	101.021	3810.71	100.412	3810.71	100.474
3812.64	100.991	3812.64	102.378	3812.64	100.286	3812.64	101.265
3814.57	101.259	3814.57	101.239	3814.57	100.414	3814.57	101.867
3816.5	101.348	3816.5	100.255	3816.5	100.326	3816.5	102.147
3818.42	101.285	3818.42	100.02	3818.42	100.12	3818.42	100.57
3820.35	101.477	3820.35	99.4275	3820.35	100.165	3820.35	99.4095
3822.28	101.483	3822.28	98.7099	3822.28	100.032	3822.28	99.5774
3824.21	101.475	3824.21	99.3841	3824.21	99.9328	3824.21	98.8552
3826.14	101.613	3826.14	100.684	3826.14	99.9816	3826.14	99.5364
3828.07	101.746	3828.07	100.87	3828.07	100.046	3828.07	101.037
3829.99	101.983	3829.99	100.88	3829.99	100.216	3829.99	100.94
3831.92	101.884	3831.92	100.746	3831.92	100.081	3831.92	101.508
3833.85	101.859	3833.85	100.726	3833.85	100.052	3833.85	101.977
3835.78	101.8	3835.78	100.435	3835.78	99.9753	3835.78	101.199
3837.71	101.332	3837.71	99.2187	3837.71	99.5518	3837.71	100.518
3839.64	101.508	3839.64	98.5271	3839.64	99.7857	3839.64	99.5869
3841.57	101.856	3841.57	98.9775	3841.57	100.113	3841.57	98.6661
3843.49	101.733	3843.49	99.6362	3843.49	99.9899	3843.49	98.8426
3845.42	101.516	3845.42	100.174	3845.42	99.7934	3845.42	99.7567
3847.35	101.253	3847.35	101.142	3847.35	99.5748	3847.35	101.966
3849.28	101.151	3849.28	102.546	3849.28	99.5296	3849.28	103.89
3851.21	101.334	3851.21	101.521	3851.21	99.7489	3851.21	102.7
3853.14	101.347	3853.14	98.044	3853.14	99.7683	3853.14	100.063
3855.07	101.111	3855.07	96.1679	3855.07	99.5812	3855.07	97.8471
3856.99	101.191	3856.99	98.0664	3856.99	99.6954	3856.99	97.2782
3858.92	101.011	3858.92	100.658	3858.92	99.5498	3858.92	99.5936
3860.85	100.827	3860.85	101.093	3860.85	99.4237	3860.85	101.568
3862.78	100.663	3862.78	100.231	3862.78	99.3105	3862.78	101.133
3864.71	100.584	3864.71	99.6346	3864.71	99.2987	3864.71	101.389
3866.64	101.074	3866.64	100.21	3866.64	99.829	3866.64	100.731
3868.57	101.294	3868.57	99.8532	3868.57	100.03	3868.57	100.545
3870.49	100.9	3870.49	99.2137	3870.49	99.6832	3870.49	100.321
3872.42	100.819	3872.42	98.7286	3872.42	99.6566	3872.42	99.3405
3874.35	100.721	3874.35	99.5695	3874.35	99.5986	3874.35	99.4367
3876.28	100.61	3876.28	100.367	3876.28	99.5445	3876.28	100.849
3878.21	100.747	3878.21	100.737	3878.21	99.7222	3878.21	100.683
3880.14	100.719	3880.14	100.049	3880.14	99.7146	3880.14	101.512
3882.07	100.6	3882.07	99.9315	3882.07	99.6471	3882.07	101.066
3883.99	100.662	3883.99	99.8187	3883.99	99.7452	3883.99	99.8692
3885.92	100.563	3885.92	99.5078	3885.92	99.6893	3885.92	100.471
3887.85	100.617	3887.85	99.7921	3887.85	99.7796	3887.85	100.691
3889.78	100.597	3889.78	100.332	3889.78	99.7867	3889.78	99.9521
3891.71	100.632	3891.71	99.7024	3891.71	99.8552	3891.71	100.301
3893.64	100.713	3893.64	99.5836	3893.64	99.9566	3893.64	100.576
3895.56	100.588	3895.56	100.805	3895.56	99.8497	3895.56	100.882
3897.49	100.396	3897.49	101.033	3897.49	99.7004	3897.49	101.963
3899.42	100.398	3899.42	100.186	3899.42	99.7343	3899.42	102.256
3901.35	100.15	3901.35	99.2446	3901.35	99.5248	3901.35	100.941
3903.28	100.054	3903.28	98.5337	3903.28	99.4967	3903.28	99.5124
3905.21	100.188	3905.21	98.5187	3905.21	99.6674	3905.21	99.0431
3907.14	100.114	3907.14	99.3781	3907.14	99.6234	3907.14	99.2103
3909.06	99.9047	3909.06	100.444	3909.06	99.4678	3909.06	99.8538
3910.99	99.8901	3910.99	100.757	3910.99	99.5164	3910.99	101.099
3912.92	100.033	3912.92	100.948	3912.92	99.6999	3912.92	101.607
3914.85	100.104	3914.85	100.79	3914.85	99.8037	3914.85	101.492
3916.78	100.193	3916.78	100.242	3916.78	99.9249	3916.78	101.057
3918.71	100.297	3918.71	99.7247	3918.71	100.044	3918.71	100.8
3920.64	100.203	3920.64	100.009	3920.64	99.9677	3920.64	100.566
3922.56	100.029	3922.56	100.227	3922.56	99.8286	3922.56	100.542
3924.49	99.8984	3924.49	100.104	3924.49	99.7357	3924.49	100.743
3926.42	99.771	3926.42	100.095	3926.42	99.6445	3926.42	101.018
3928.35	99.73	3928.35	100.427	3928.35	99.6412	3928.35	101.014
3930.28	99.8491	3930.28	100.323	3930.28	99.775	3930.28	100.911
3932.21	99.8728	3932.21	99.8382	3932.21	99.7934	3932.21	100.737
3934.13	99.8596	3934.13	99.8497	3934.13	99.7752	3934.13	100.362
3936.06	99.8854	3936.06	100.253	3936.06	99.7872	3936.06	100.528
3937.99	99.9713	3937.99	100.625	3937.99	99.8439	3937.99	101.156
3939.92	99.9896	3939.92	100.585	3939.92	99.8198	3939.92	101.293
3941.85	99.9726	3941.85	100.226	3941.85	99.7651	3941.85	101.115
3943.78	100.04	3943.78	100.033	3943.78	99.7903	3943.78	101.083
3945.7	100.133	3945.7	100.165	3945.7	99.8375	3945.7	100.898
3947.63	100.16	3947.63	100.207	3947.63	99.8234	3947.63	100.824
3949.56	100.145	3949.56	99.9794	3949.56	99.775	3949.56	100.887
3951.49	100.149	3951.49	100.032	3951.49	99.744	3951.49	100.738
3953.42	100.16	3953.42	100.267	3953.42	99.7223	3953.42	100.766
3955.35	100.237	3955.35	100.36	3955.35	99.7659	3955.35	101.01
3957.28	100.318	3957.28	100.358	3957.28	99.8072	3957.28	101.156
3959.2	100.333	3959.2	100.338	3959.2	99.7865	3959.2	101.093
3961.13	100.41	3961.13	100.258	3961.13	99.8284	3961.13	101.013
3963.06	100.5	3963.06	100.226	3963.06	99.8754	3963.06	101.004
3964.99	100.536	3964.99	100.297	3964.99	99.8657	3964.99	101.014
3966.92	100.552	3966.92	100.366	3966.92	99.8401	3966.92	101.077
3968.85	100.589	3968.85	100.318	3968.85	99.8355	3968.85	101.188
3970.78	100.631	3970.78	100.279	3970.78	99.8358	3970.78	101.173
3972.7	100.671	3972.7	100.245	3972.7	99.8333	3972.7	101.108
3974.63	100.716	3974.63	100.205	3974.63	99.8348	3974.63	101.076
3976.56	100.767	3976.56	100.189	3976.56	99.8421	3976.56	101.095
3978.49	100.796	3978.49	100.243	3978.49	99.8292	3978.49	101.112
3980.42	100.831	3980.42	100.255	3980.42	99.8264	3980.42	101.156
3982.35	100.882	3982.35	100.234	3982.35	99.8361	3982.35	101.17
3984.28	100.933	3984.28	100.22	3984.28	99.8394	3984.28	101.195
3986.2	100.981	3986.2	100.265	3986.2	99.8373	3986.2	101.218
3988.13	101.032	3988.13	100.249	3988.13	99.8412	3988.13	101.253
3990.06	101.06	3990.06	100.203	3990.06	99.8195	3990.06	101.27
3991.99	101.098	3991.99	100.163	3991.99	99.8059	3991.99	101.236
3993.92	101.107	3993.92	100.152	3993.92	99.7538	3993.92	101.192
3995.85	101.129	3995.85	100.138	3995.85	99.7208	3995.85	101.192
3997.77	101.123	3997.77	100.144	3997.77	99.7075	3997.77	101.208
3999.7	101.133	3999.7	100.164	3999.7	99.7133	3999.7	101.255
4001.63	0	4001.63	0	4001.63	0	4001.63	0

## Sheet: Figure 4a
UV-vis diffuse reflectance spectra
TpPa-SCOF-An		TpPa-SCOF		TpPa-COF-An		TpPa-COF
Wavelength (nm)	Absorbance	Wavelength (nm)	Absorbance	Wavelength (nm)	Absorbance	Wavelength (nm)	Absorbance
1000	0.000652862	1000	0.00396	1000	7.35255e-05	1000	0.000388801
999	0.00318	999	0.00618	999	0	999	0
998	0.00186	998	0.00327	998	0.00196	998	0.000502819
997	0.00606	997	0.00308	997	0.00147	997	0.00154
996	0.00145	996	0.00574	996	0.00272	996	0.00175
995	0	995	0.00662	995	0.00661	995	0.00367
994	0.00238	994	0.00628	994	0.00203	994	0.00204
993	0.000643715	993	0.00882	993	0.000946512	993	0.00253
992	0.00151	992	0.0067	992	0.00354	992	0.00467
991	0.00441	991	0	991	0.00522	991	0.00178
990	0.00284	990	0.0039	990	0.000682441	990	0.00365
989	0.00402	989	0.00618	989	0.000323098	989	0.00468
988	0.0014	988	0.00761	988	0.000944441	988	0.00327
987	0.000383028	987	0.00833	987	0.00189	987	0.00372
986	0.00154	986	0.00403	986	0.000416299	986	0.00699
985	0.00594	985	0.00736	985	0.00533	985	0.00915
984	0.00465	984	0.00417	984	0.00439	984	0.00675
983	0.00368	983	0.00825	983	0.0027	983	0.0065
982	0.00466	982	0.00871	982	0.00197	982	0.00758
981	0.00363	981	0.00415	981	0.007	981	0.00942
980	0.00459	980	0.00606	980	0.00889	980	0.00906
979	0.00655	979	0.01414	979	0.00513	979	0.00858
978	0.00502	978	0.00716	978	0.00334	978	0.0096
977	0.00721	977	0.00943	977	0.00503	977	0.01008
976	0.0059	976	0.00835	976	0.00943	976	0.01126
975	0.00621	975	0.00796	975	0.00557	975	0.01067
974	0.00472	974	0.00483	974	0.00733	974	0.01249
973	0.00446	973	0.00982	973	0.00394	973	0.01427
972	0.00526	972	0.00571	972	0.000728006	972	0.01289
971	0.00724	971	0.01164	971	0.000829492	971	0.01243
970	0.00806	970	0.01102	970	0.00254	970	0.01126
969	0.00869	969	0.0057	969	0.00293	969	0.01253
968	0.0067	968	0.01411	968	0.00538	968	0.01302
967	0.0079	967	0.00732	967	0.00642	967	0.01418
966	0.01114	966	0.00421	966	0.00589	966	0.01487
965	0.0088	965	0.00921	965	0.00404	965	0.01384
964	0.00771	964	0.01469	964	0.00883	964	0.01414
963	0.00677	963	0.00791	963	0.01024	963	0.01463
962	0.00803	962	0.01061	962	0.01031	962	0.01617
961	0.01075	961	0.01343	961	0.00751	961	0.01834
960	0.00685	960	0.01591	960	0.01419	960	0.01876
959	0.00727	959	0.01328	959	0.00793	959	0.01784
958	0.00895	958	0.01177	958	0.00738	958	0.01692
957	0.0082	957	0.0137	957	0.0129	957	0.01767
956	0.00895	956	0.01143	956	0.01148	956	0.01831
955	0.00899	955	0.01369	955	0.00945	955	0.01913
954	0.009	954	0.01253	954	0.00662	954	0.01904
953	0.00925	953	0.00964	953	0.01414	953	0.01984
952	0.00986	952	0.0115	952	0.01054	952	0.01967
951	0.01114	951	0.01324	951	0.00304	951	0.01902
950	0.01196	950	0.01547	950	0.00533	950	0.0187
949	0.01177	949	0.01963	949	0.01177	949	0.0193
948	0.0102	948	0.01724	948	0.0079	948	0.02268
947	0.01018	947	0.01635	947	0.00765	947	0.02289
946	0.01052	946	0.01151	946	0.01254	946	0.02022
945	0.01356	945	0.01333	945	0.0067	945	0.02059
944	0.01411	944	0.0112	944	0.00836	944	0.02442
943	0.01356	943	0.01674	943	0.01028	943	0.0253
942	0.01372	942	0.01336	942	0.01152	942	0.02396
941	0.01249	941	0.0221	941	0.00995	941	0.02401
940	0.0138	940	0.021	940	0.00078082	940	0.02453
939	0.01364	939	0.00885	939	0.00487	939	0.02606
938	0.01359	938	0.01388	938	0.00987	938	0.02604
937	0.01478	937	0.01851	937	0.00552	937	0.0235
936	0.01528	936	0.02055	936	0.00644	936	0.02341
935	0.01559	935	0.01911	935	0.00729	935	0.02704
934	0.0176	934	0.0145	934	0.01469	934	0.02662
933	0.01801	933	0.01529	933	0.01326	933	0.03182
932	0.01719	932	0.01691	932	0.01589	932	0.03486
931	0.01843	931	0.01405	931	0.00973	931	0.03069
930	0.02039	930	0.0183	930	0.00891	930	0.0329
929	0.01747	929	0.02214	929	0.01791	929	0.03533
928	0.01631	928	0.01994	928	0.02026	928	0.03056
927	0.01591	927	0.01487	927	0.01154	927	0.03456
926	0.01515	926	0.01696	926	0.0079	926	0.03367
925	0.01648	925	0.01677	925	0.01149	925	0.03088
924	0.01899	924	0.0218	924	0.00885	924	0.03176
923	0.01812	923	0.01928	923	0.00949	923	0.0336
922	0.01816	922	0.01253	922	0.00957	922	0.03347
921	0.01672	921	0.02014	921	0.01156	921	0.03394
920	0.01795	920	0.01775	920	0.00989	920	0.03196
919	0.02013	919	0.02076	919	0.01017	919	0.0355
918	0.01834	918	0.01966	918	0.01001	918	0.03729
917	0.01601	917	0.01607	917	0.01518	917	0.04018
916	0.02043	916	0.0117	916	0.01728	916	0.03993
915	0.02473	915	0.01853	915	0.00771	915	0.0364
914	0.02519	914	0.01143	914	0.01618	914	0.03633
913	0.02449	913	0.02148	913	0.01336	913	0.03947
912	0.02489	912	0.02723	912	0.01632	912	0.03458
911	0.02372	911	0.02862	911	0.02058	911	0.03677
910	0.02176	910	0.03112	910	0.01373	910	0.03139
909	0.01721	909	0.0249	909	0.01471	909	0.03469
908	0.02223	908	0.02987	908	0.00958	908	0.04384
907	0.02286	907	0.02771	907	0.01268	907	0.051
906	0.0238	906	0.02506	906	0.01484	906	0.04073
905	0.01993	905	0.02535	905	0.01407	905	0.04146
904	0.0207	904	0.02286	904	0.02558	904	0.0438
903	0.02277	903	0.02364	903	0.02598	903	0.0503
902	0.02787	902	0.02363	902	0.02144	902	0.04335
901	0.02645	901	0.02919	901	0.02003	901	0.05114
900	0.02747	900	0.02606	900	0.01884	900	0.05121
899	0.02746	899	0.01644	899	0.01573	899	0.04735
898	0.02747	898	0.02928	898	0.01424	898	0.05025
897	0.02649	897	0.03146	897	0.01255	897	0.04441
896	0.02428	896	0.02161	896	0.02347	896	0.04959
895	0.01874	895	0.02842	895	0.02368	895	0.05177
894	0.02342	894	0.027	894	0.01963	894	0.04242
893	0.03415	893	0.01868	893	0.0217	893	0.05381
892	0.03135	892	0.024	892	0.01996	892	0.05523
891	0.03254	891	0.02953	891	0.02504	891	0.055
890	0.02691	890	0.02792	890	0.02752	890	0.05534
889	0.03011	889	0.03036	889	0.02428	889	0.05719
888	0.024	888	0.02824	888	0.02492	888	0.05506
887	0.0285	887	0.02736	887	0.02392	887	0.04989
886	0.03271	886	0.02374	886	0.01521	886	0.05185
885	0.02948	885	0.02421	885	0.02051	885	0.04893
884	0.03225	884	0.02874	884	0.0082	884	0.05411
883	0.0331	883	0.02732	883	0.02158	883	0.05489
882	0.03397	882	0.04145	882	0.04583	882	0.05252
881	0.03746	881	0.03747	881	0.04435	881	0.06182
880	0.02871	880	0.01216	880	0.02045	880	0.06224
879	0.02788	879	0.00928	879	0.00848	879	0.072
878	0.03867	878	0.02363	878	0.01397	878	0.07222
877	0.0359	877	0.03386	877	0.02587	877	0.05467
876	0.04824	876	0.03103	876	0.03306	876	0.05779
875	0.0379	875	0.02382	875	0.03284	875	0.0627
874	0.03091	874	0.03669	874	0.04244	874	0.05448
873	0.04158	873	0.03243	873	0.01651	873	0.05284
872	0.03464	872	0.03482	872	0.0207	872	0.06188
871	0.017	871	0.03238	871	0.0176	871	0.05907
870	0.03648	870	0.04728	870	0.00699	870	0.07144
869	0.03153	869	0.04021	869	0.00921	869	0.06742
868	0.02568	868	0.00188	868	0.01582	868	0.06781
867	0.02915	867	0.0376	867	0.03716	867	0.06677
866	0.03427	866	0.03732	866	0.03277	866	0.0754
865	0.03741	865	0.0393	865	0.07211	865	0.0574
864	0.03749	864	0.01205	864	0.05386	864	0.06376
863	0.03855	863	0.04112	863	0.01718	863	0.07916
862	0.02737	862	0.03184	862	0.02233	862	0.0791
861	0.05147	861	0.02996	861	0.03225	861	0.06166
860	0.05622	860	0.03108	860	0.03346	860	0.087
859	0.0516	859	0.03287	859	0.03149	859	0.0851
858	0.05053	858	0.0342	858	0.03136	858	0.08363
857	0.05	857	0.03773	857	0.03158	857	0.08945
856	0.04947	856	0.04051	856	0.02841	856	0.08305
855	0.04648	855	0.03966	855	0.03133	855	0.08547
854	0.0563	854	0.03552	854	0.03321	854	0.0909
853	0.04976	853	0.03854	853	0.03039	853	0.08605
852	0.05379	852	0.04405	852	0.03381	852	0.08582
851	0.04985	851	0.04062	851	0.03688	851	0.08741
850	0.05123	850	0.04132	850	0.03727	850	0.08834
849	0.05647	849	0.03833	849	0.03744	849	0.08979
848	0.0514	848	0.04124	848	0.03499	848	0.08519
847	0.05131	847	0.04001	847	0.03577	847	0.08858
846	0.05114	846	0.04105	846	0.03833	846	0.09058
845	0.05549	845	0.03933	845	0.03956	845	0.08915
844	0.05907	844	0.04364	844	0.03578	844	0.09144
843	0.05599	843	0.04303	843	0.03651	843	0.09447
842	0.05539	842	0.04053	842	0.0386	842	0.09506
841	0.05815	841	0.04344	841	0.04104	841	0.0956
840	0.05683	840	0.04379	840	0.04311	840	0.09562
839	0.05778	839	0.04473	839	0.04476	839	0.09514
838	0.06305	838	0.04458	838	0.04191	838	0.09569
837	0.05915	837	0.04778	837	0.04338	837	0.09683
836	0.06116	836	0.04674	836	0.04086	836	0.09896
835	0.06005	835	0.04573	835	0.04679	835	0.09792
834	0.06034	834	0.04703	834	0.04305	834	0.09727
833	0.05803	833	0.04789	833	0.04489	833	0.09861
832	0.06323	832	0.04818	832	0.0475	832	0.10105
831	0.06244	831	0.05138	831	0.04657	831	0.09965
830	0.06706	830	0.05046	830	0.04785	830	0.10129
829	0.06307	829	0.05356	829	0.04812	829	0.1015
828	0.06455	828	0.05208	828	0.04726	828	0.10391
827	0.06608	827	0.04992	827	0.05227	827	0.10295
826	0.06345	826	0.051	826	0.04973	826	0.10457
825	0.06373	825	0.05188	825	0.0507	825	0.10671
824	0.06624	824	0.05357	824	0.04932	824	0.1059
823	0.06315	823	0.0567	823	0.05256	823	0.10753
822	0.06666	822	0.05571	822	0.05266	822	0.1079
821	0.06424	821	0.05779	821	0.05307	821	0.1079
820	0.06579	820	0.05725	820	0.05437	820	0.10911
819	0.06786	819	0.05939	819	0.05553	819	0.10862
818	0.06808	818	0.05957	818	0.05628	818	0.10892
817	0.06609	817	0.0606	817	0.05643	817	0.11162
816	0.06898	816	0.05854	816	0.0579	816	0.11177
815	0.0679	815	0.05997	815	0.05944	815	0.11268
814	0.06985	814	0.06207	814	0.05751	814	0.11242
813	0.06897	813	0.06299	813	0.05917	813	0.11327
812	0.07055	812	0.06213	812	0.06117	812	0.11579
811	0.07142	811	0.06353	811	0.06273	811	0.11683
810	0.07131	810	0.06638	810	0.06197	810	0.11661
809	0.07281	809	0.06606	809	0.06347	809	0.11636
808	0.07332	808	0.06632	808	0.06455	808	0.11661
807	0.07287	807	0.06617	807	0.06412	807	0.11851
806	0.07322	806	0.06738	806	0.06498	806	0.11951
805	0.07475	805	0.06813	805	0.06623	805	0.11977
804	0.07409	804	0.06887	804	0.06639	804	0.12069
803	0.07448	803	0.06999	803	0.06822	803	0.12085
802	0.07603	802	0.07046	802	0.06938	802	0.12169
801	0.07712	801	0.07211	801	0.07016	801	0.12319
800	0.07627	800	0.07333	800	0.07147	800	0.12408
799	0.07823	799	0.07441	799	0.07205	799	0.12442
798	0.07711	798	0.07602	798	0.07259	798	0.1254
797	0.07766	797	0.07608	797	0.07481	797	0.12557
796	0.07914	796	0.07686	796	0.07588	796	0.12685
795	0.07981	795	0.07896	795	0.07689	795	0.12803
794	0.08169	794	0.07962	794	0.07571	794	0.12816
793	0.08201	793	0.08078	793	0.07731	793	0.12871
792	0.08143	792	0.08227	792	0.07807	792	0.12894
791	0.08151	791	0.0829	791	0.07864	791	0.13066
790	0.08388	790	0.08256	790	0.08083	790	0.13129
789	0.08522	789	0.08398	789	0.08249	789	0.13206
788	0.08468	788	0.08528	788	0.08338	788	0.13321
787	0.0848	787	0.08609	787	0.08412	787	0.1349
786	0.08516	786	0.08614	786	0.08453	786	0.13617
785	0.08485	785	0.08643	785	0.08596	785	0.13561
784	0.08593	784	0.08949	784	0.08766	784	0.13643
783	0.08717	783	0.09004	783	0.08898	783	0.13724
782	0.08688	782	0.09056	782	0.08993	782	0.13706
781	0.08896	781	0.09176	781	0.09046	781	0.13786
780	0.09008	780	0.09316	780	0.09101	780	0.13976
779	0.0921	779	0.09435	779	0.09231	779	0.14104
778	0.09052	778	0.09604	778	0.09446	778	0.1418
777	0.09133	777	0.09738	777	0.09595	777	0.14297
776	0.09241	776	0.09773	776	0.09742	776	0.14361
775	0.09318	775	0.09878	775	0.09799	775	0.14383
774	0.093	774	0.10041	774	0.09835	774	0.14433
773	0.09472	773	0.10122	773	0.10013	773	0.14513
772	0.09504	772	0.1022	772	0.1019	772	0.1468
771	0.0947	771	0.10352	771	0.10303	771	0.14779
770	0.09515	770	0.10458	770	0.10462	770	0.14847
769	0.09786	769	0.10625	769	0.10498	769	0.14944
768	0.09849	768	0.10818	768	0.10578	768	0.14998
767	0.09847	767	0.10921	767	0.10757	767	0.15104
766	0.09957	766	0.11012	766	0.10837	766	0.15131
765	0.1004	765	0.11116	765	0.10952	765	0.15228
764	0.10138	764	0.11242	764	0.11078	764	0.15368
763	0.10363	763	0.11332	763	0.11269	763	0.15445
762	0.1039	762	0.1152	762	0.1148	762	0.15547
761	0.10351	761	0.11762	761	0.11587	761	0.15618
760	0.10417	760	0.11873	760	0.117	760	0.15749
759	0.10588	759	0.11983	759	0.11808	759	0.15767
758	0.10727	758	0.1211	758	0.11974	758	0.15796
757	0.10695	757	0.12185	757	0.12101	757	0.15947
756	0.10756	756	0.12384	756	0.12257	756	0.16011
755	0.10912	755	0.12506	755	0.12395	755	0.16119
754	0.1096	754	0.12582	754	0.12489	754	0.162
753	0.11067	753	0.12632	753	0.12627	753	0.16354
752	0.11192	752	0.128	752	0.12734	752	0.16448
751	0.11184	751	0.12987	751	0.12815	751	0.165
750	0.11222	750	0.13095	750	0.13059	750	0.16602
749	0.11414	749	0.13281	749	0.13255	749	0.16694
748	0.11522	748	0.13479	748	0.13421	748	0.16857
747	0.11679	747	0.13547	747	0.13513	747	0.16914
746	0.11765	746	0.13768	746	0.13565	746	0.1692
745	0.11774	745	0.13903	745	0.13714	745	0.17092
744	0.11852	744	0.13921	744	0.13953	744	0.17222
743	0.11974	743	0.14152	743	0.14125	743	0.17365
742	0.11993	742	0.14385	742	0.14319	742	0.17374
741	0.12064	741	0.14389	741	0.14385	741	0.17535
740	0.12131	740	0.14546	740	0.14593	740	0.17646
739	0.12285	739	0.14734	739	0.14801	739	0.17646
738	0.12472	738	0.14891	738	0.15002	738	0.17669
737	0.12569	737	0.1505	737	0.15082	737	0.17838
736	0.12644	736	0.15129	736	0.15234	736	0.17993
735	0.12691	735	0.15271	735	0.15372	735	0.18086
734	0.12736	734	0.15424	734	0.15586	734	0.18211
733	0.12829	733	0.1566	733	0.15826	733	0.18367
732	0.12865	732	0.15725	732	0.1597	732	0.18433
731	0.12951	731	0.1595	731	0.16105	731	0.18519
730	0.13138	730	0.15974	730	0.16352	730	0.18667
729	0.13276	729	0.16235	729	0.16456	729	0.18773
728	0.1338	728	0.16376	728	0.1663	728	0.18802
727	0.13362	727	0.16464	727	0.16822	727	0.18983
726	0.13487	726	0.16698	726	0.1696	726	0.19146
725	0.13677	725	0.16893	725	0.17169	725	0.19194
724	0.13796	724	0.17121	724	0.17415	724	0.19307
723	0.13907	723	0.17218	723	0.17485	723	0.19471
722	0.14006	722	0.17376	722	0.17616	722	0.19528
721	0.14121	721	0.17623	721	0.17832	721	0.19513
720	0.14223	720	0.1778	720	0.18039	720	0.19737
719	0.14309	719	0.17965	719	0.18248	719	0.19881
718	0.14444	718	0.18182	718	0.18455	718	0.2003
717	0.14616	717	0.18304	717	0.18629	717	0.20135
716	0.14719	716	0.18514	716	0.18794	716	0.20302
715	0.14757	715	0.18555	715	0.1897	715	0.20366
714	0.14862	714	0.18798	714	0.19178	714	0.20448
713	0.14994	713	0.18954	713	0.19332	713	0.2061
712	0.15144	712	0.19131	712	0.19595	712	0.20789
711	0.15289	711	0.19357	711	0.19786	711	0.20909
710	0.15347	710	0.19596	710	0.19953	710	0.21051
709	0.15457	709	0.19779	709	0.20098	709	0.21119
708	0.15655	708	0.19986	708	0.20222	708	0.21271
707	0.15771	707	0.20229	707	0.20427	707	0.21351
706	0.15854	706	0.20416	706	0.20655	706	0.21558
705	0.16005	705	0.20595	705	0.20885	705	0.2172
704	0.16153	704	0.20781	704	0.21069	704	0.21849
703	0.16309	703	0.20981	703	0.2131	703	0.21875
702	0.16447	702	0.21189	702	0.21563	702	0.22095
701	0.16506	701	0.21405	701	0.21734	701	0.22241
700	0.16668	700	0.21584	700	0.21907	700	0.22261
699	0.16815	699	0.21774	699	0.22111	699	0.22509
698	0.1695	698	0.22143	698	0.22292	698	0.22627
697	0.17085	697	0.2233	697	0.22562	697	0.22804
696	0.17242	696	0.22526	696	0.227	696	0.22954
695	0.17434	695	0.22683	695	0.22943	695	0.23077
694	0.17566	694	0.22936	694	0.23216	694	0.23254
693	0.17693	693	0.23159	693	0.23391	693	0.23461
692	0.17837	692	0.23407	692	0.2362	692	0.23615
691	0.17993	691	0.23653	691	0.23771	691	0.23771
690	0.18185	690	0.23822	690	0.24006	690	0.23909
689	0.18328	689	0.24076	689	0.24226	689	0.24116
688	0.18446	688	0.24282	688	0.24416	688	0.24254
687	0.18583	687	0.24606	687	0.24642	687	0.24438
686	0.18806	686	0.24817	686	0.24834	686	0.24578
685	0.19052	685	0.24998	685	0.25105	685	0.24793
684	0.19138	684	0.25351	684	0.25334	684	0.25006
683	0.19239	683	0.25579	683	0.25518	683	0.25153
682	0.19467	682	0.25902	682	0.25746	682	0.25304
681	0.1967	681	0.26121	681	0.25981	681	0.25529
680	0.19811	680	0.26391	680	0.2629	680	0.25721
679	0.20055	679	0.26631	679	0.26444	679	0.2588
678	0.20214	678	0.26863	678	0.2666	678	0.26009
677	0.20376	677	0.27114	677	0.26944	677	0.26327
676	0.2058	676	0.27409	676	0.2712	676	0.26409
675	0.20806	675	0.27668	675	0.27376	675	0.26743
674	0.20964	674	0.28046	674	0.27626	674	0.26849
673	0.2114	673	0.28229	673	0.27895	673	0.27051
672	0.21359	672	0.28541	672	0.28107	672	0.27307
671	0.21551	671	0.28767	671	0.28363	671	0.27437
670	0.21697	670	0.29071	670	0.28628	670	0.27694
669	0.21917	669	0.29284	669	0.28832	669	0.27895
668	0.22069	668	0.29571	668	0.29039	668	0.28234
667	0.22246	667	0.29888	667	0.29318	667	0.28325
666	0.22445	666	0.30116	666	0.2954	666	0.28689
665	0.22663	665	0.30421	665	0.29804	665	0.28815
664	0.22888	664	0.30677	664	0.30064	664	0.29003
663	0.23071	663	0.30963	663	0.30393	663	0.29259
662	0.23226	662	0.31195	662	0.30647	662	0.29452
661	0.2339	661	0.31475	661	0.30867	661	0.29592
660	0.23675	660	0.31747	660	0.31123	660	0.29873
659	0.23899	659	0.32049	659	0.31449	659	0.29993
658	0.24055	658	0.32258	658	0.31671	658	0.30334
657	0.24305	657	0.32536	657	0.31971	657	0.30493
656	0.2452	656	0.32799	656	0.32281	656	0.3078
655	0.24712	655	0.33036	655	0.32575	655	0.30929
654	0.24874	654	0.33343	654	0.32835	654	0.31201
653	0.25135	653	0.33543	653	0.3306	653	0.31409
652	0.25284	652	0.33731	652	0.33331	652	0.31626
651	0.25527	651	0.33966	651	0.33691	651	0.31801
650	0.25709	650	0.3425	650	0.33968	650	0.32077
649	0.25973	649	0.34521	649	0.34239	649	0.32362
648	0.26228	648	0.3478	648	0.3455	648	0.32495
647	0.26457	647	0.34978	647	0.34847	647	0.32782
646	0.26682	646	0.35178	646	0.35147	646	0.32955
645	0.26908	645	0.35473	645	0.35436	645	0.33194
644	0.27185	644	0.35726	644	0.35745	644	0.33504
643	0.27409	643	0.35943	643	0.36071	643	0.33743
642	0.27619	642	0.36219	642	0.36446	642	0.3396
641	0.27974	641	0.36449	641	0.36785	641	0.34195
640	0.28212	640	0.3673	640	0.37096	640	0.34431
639	0.28522	639	0.3695	639	0.37429	639	0.34718
638	0.2874	638	0.37182	638	0.37807	638	0.34974
637	0.29019	637	0.37449	637	0.38149	637	0.35287
636	0.29276	636	0.37702	636	0.38498	636	0.35555
635	0.29641	635	0.38015	635	0.38836	635	0.35813
634	0.29978	634	0.38301	634	0.39183	634	0.36115
633	0.30247	633	0.38549	633	0.39569	633	0.36417
632	0.30538	632	0.38801	632	0.39911	632	0.36713
631	0.30869	631	0.39123	631	0.40265	631	0.37002
630	0.31193	630	0.39414	630	0.40652	630	0.37325
629	0.31519	629	0.39662	629	0.41055	629	0.37665
628	0.3186	628	0.40006	628	0.41459	628	0.37977
627	0.32154	627	0.40331	627	0.41852	627	0.38323
626	0.32551	626	0.40647	626	0.42215	626	0.38643
625	0.32999	625	0.41018	625	0.42586	625	0.38954
624	0.33349	624	0.41341	624	0.42994	624	0.39313
623	0.33654	623	0.41653	623	0.43391	623	0.39679
622	0.34029	622	0.4202	622	0.43798	622	0.40032
621	0.34372	621	0.42398	621	0.44209	621	0.40356
620	0.3478	620	0.42781	620	0.4462	620	0.40783
619	0.35256	619	0.43129	619	0.45057	619	0.41222
618	0.35635	618	0.43449	618	0.45473	618	0.41617
617	0.36067	617	0.4383	617	0.45868	617	0.41992
616	0.36482	616	0.44224	616	0.46264	616	0.4236
615	0.3688	615	0.44624	615	0.46689	615	0.42807
614	0.3725	614	0.45028	614	0.47135	614	0.43261
613	0.37729	613	0.45444	613	0.47562	613	0.43688
612	0.38202	612	0.45836	612	0.48012	612	0.44129
611	0.3858	611	0.46258	611	0.48502	611	0.44563
610	0.39155	610	0.46668	610	0.48967	610	0.4506
609	0.39596	609	0.4707	609	0.49403	609	0.45507
608	0.39994	608	0.47459	608	0.4989	608	0.46032
607	0.40483	607	0.47874	607	0.50367	607	0.46561
606	0.40989	606	0.48279	606	0.50844	606	0.47032
605	0.41464	605	0.48727	605	0.51351	605	0.47552
604	0.41975	604	0.49189	604	0.5187	604	0.48101
603	0.42507	603	0.49571	603	0.52371	603	0.48612
602	0.43015	602	0.49988	602	0.52918	602	0.49143
601	0.43508	601	0.50424	601	0.53478	601	0.49772
600	0.44083	600	0.50884	600	0.54055	600	0.50449
599	0.44616	599	0.51328	599	0.54684	599	0.51091
598	0.45209	598	0.51751	598	0.55286	598	0.51727
597	0.45908	597	0.52157	597	0.55977	597	0.52389
596	0.46518	596	0.52635	596	0.56719	596	0.53055
595	0.47246	595	0.53148	595	0.57417	595	0.53804
594	0.47886	594	0.5365	594	0.58196	594	0.54593
593	0.48642	593	0.54138	593	0.59022	593	0.55369
592	0.49415	592	0.54645	592	0.59895	592	0.56215
591	0.50316	591	0.55186	591	0.60811	591	0.57064
590	0.51179	590	0.55776	590	0.61763	590	0.57994
589	0.52173	589	0.56415	589	0.62803	589	0.58906
588	0.53217	588	0.57087	588	0.63867	588	0.5983
587	0.54294	587	0.57834	587	0.65041	587	0.60865
586	0.55452	586	0.5858	586	0.66254	586	0.61927
585	0.56701	585	0.59369	585	0.6746	585	0.63021
584	0.58054	584	0.60228	584	0.68744	584	0.64169
583	0.59467	583	0.61151	583	0.7011	583	0.65369
582	0.60996	582	0.62116	582	0.71484	582	0.66601
581	0.62651	581	0.63154	581	0.72913	581	0.67886
580	0.64335	580	0.64309	580	0.74346	580	0.692
579	0.66145	579	0.65466	579	0.7583	579	0.70544
578	0.6809	578	0.66742	578	0.773	578	0.71982
577	0.70006	577	0.68061	577	0.78824	577	0.73389
576	0.72054	576	0.6945	576	0.80267	576	0.74792
575	0.74245	575	0.70918	575	0.81745	575	0.76268
574	0.76348	574	0.72464	574	0.83129	574	0.77721
573	0.7851	573	0.74021	573	0.84587	573	0.79149
572	0.80691	572	0.75616	572	0.85887	572	0.80601
571	0.82821	571	0.77283	571	0.87149	571	0.82007
570	0.84992	570	0.78952	570	0.88362	570	0.83386
569	0.8693	569	0.80654	569	0.89526	569	0.84772
568	0.88774	568	0.82341	568	0.9054	568	0.86098
567	0.90516	567	0.8391	567	0.91579	567	0.8732
566	0.92135	566	0.85468	566	0.92431	566	0.88475
565	0.93489	565	0.86974	565	0.93333	565	0.89622
564	0.94735	564	0.88462	564	0.94057	564	0.90686
563	0.95748	563	0.8984	563	0.94753	563	0.91662
562	0.96628	562	0.91271	562	0.95336	562	0.92585
561	0.97351	561	0.92441	561	0.95855	561	0.93503
560	0.98004	560	0.93475	560	0.96317	560	0.94266
559	0.98431	559	0.94487	559	0.96701	559	0.94916
558	0.98758	558	0.95242	558	0.97063	558	0.95526
557	0.99001	557	0.95926	557	0.9738	557	0.96102
556	0.9914	556	0.96606	556	0.97671	556	0.96633
555	0.99157	555	0.97093	555	0.97937	555	0.97082
554	0.99203	554	0.97477	554	0.98111	554	0.97463
553	0.99226	553	0.97838	553	0.98231	553	0.97793
552	0.99277	552	0.98181	552	0.9844	552	0.98104
551	0.99239	551	0.98369	551	0.98497	551	0.98361
550	0.99187	550	0.98504	550	0.98627	550	0.98523
549	0.99132	549	0.98599	549	0.98703	549	0.98828
548	0.99059	548	0.98641	548	0.98806	548	0.99003
547	0.99023	547	0.9871	547	0.9887	547	0.9916
546	0.98907	546	0.98776	546	0.9895	546	0.99285
545	0.98946	545	0.9885	545	0.99009	545	0.99413
544	0.98944	544	0.98853	544	0.99036	544	0.99468
543	0.98946	543	0.98957	543	0.99119	543	0.99556
542	0.98832	542	0.98883	542	0.9913	542	0.99629
541	0.98891	541	0.98974	541	0.99164	541	0.99673
540	0.98825	540	0.9896	540	0.99259	540	0.99773
539	0.98857	539	0.99071	539	0.99251	539	0.99822
538	0.98913	538	0.99121	538	0.99298	538	0.99838
537	0.98938	537	0.99098	537	0.99275	537	0.99831
536	0.9901	536	0.99125	536	0.99364	536	0.99895
535	0.99047	535	0.99273	535	0.99482	535	0.99961
534	0.99067	534	0.99247	534	0.99438	534	0.99925
533	0.99145	533	0.99328	533	0.99507	533	0.99917
532	0.9919	532	0.99454	532	0.9956	532	0.99961
531	0.99184	531	0.99511	531	0.99597	531	0.99981
530	0.99258	530	0.99521	530	0.99619	530	0.99963
529	0.99286	529	0.9964	529	0.9962	529	1
528	0.99459	528	0.99688	528	0.99718	528	0.99972
527	0.99534	527	0.99721	527	0.99713	527	0.99951
526	0.99604	526	0.99835	526	0.99823	526	0.99976
525	0.99658	525	0.99864	525	0.99804	525	0.99931
524	0.99685	524	0.99926	524	0.99796	524	0.99879
523	0.99775	523	0.99995	523	0.99782	523	0.99912
522	0.99847	522	1	522	0.99881	522	0.99883
521	0.99873	521	0.99996	521	0.99882	521	0.99928
520	0.99875	520	0.9995	520	0.99987	520	0.99841
519	0.99897	519	0.99944	519	1	519	0.99869
518	0.99951	518	0.99934	518	0.99965	518	0.99827
517	0.99944	517	0.99883	517	0.99956	517	0.99783
516	0.99949	516	0.99777	516	0.99935	516	0.99716
515	1	515	0.99692	515	0.99914	515	0.99699
514	0.99974	514	0.9964	514	0.99881	514	0.99632
513	0.99946	513	0.99568	513	0.99842	513	0.99598
512	0.9987	512	0.99415	512	0.99778	512	0.99521
511	0.99837	511	0.99262	511	0.99741	511	0.99482
510	0.99825	510	0.99097	510	0.99688	510	0.99389
509	0.99783	509	0.98987	509	0.99605	509	0.99337
508	0.99721	508	0.98833	508	0.99532	508	0.99268
507	0.9958	507	0.98649	507	0.99485	507	0.99273
506	0.99471	506	0.98515	506	0.994	506	0.99146
505	0.9941	505	0.98334	505	0.993	505	0.99033
504	0.99272	504	0.98201	504	0.99249	504	0.9902
503	0.99196	503	0.98085	503	0.99181	503	0.98868
502	0.99098	502	0.97878	502	0.99161	502	0.98798
501	0.99043	501	0.97746	501	0.99095	501	0.98786
500	0.98941	500	0.97649	500	0.99036	500	0.98697
499	0.98801	499	0.97497	499	0.98958	499	0.9863
498	0.98668	498	0.97356	498	0.98894	498	0.98461
497	0.98611	497	0.97253	497	0.98852	497	0.98431
496	0.98554	496	0.97202	496	0.98801	496	0.98399
495	0.98495	495	0.97183	495	0.98726	495	0.98288
494	0.98415	494	0.97136	494	0.98634	494	0.98294
493	0.98327	493	0.97078	493	0.98607	493	0.98192
492	0.98236	492	0.97035	492	0.9861	492	0.98129
491	0.98231	491	0.97062	491	0.98635	491	0.98093
490	0.98212	490	0.97107	490	0.98607	490	0.98105
489	0.98124	489	0.97116	489	0.98532	489	0.98062
488	0.98094	488	0.97157	488	0.98504	488	0.97918
487	0.98075	487	0.97263	487	0.98509	487	0.97934
486	0.98086	486	0.97369	486	0.98464	486	0.97817
485	0.98076	485	0.97497	485	0.98424	485	0.97793
484	0.98115	484	0.97651	484	0.98411	484	0.97719
483	0.98094	483	0.97802	483	0.98399	483	0.9775
482	0.98065	482	0.97985	482	0.98461	482	0.97617
481	0.98135	481	0.98137	481	0.98468	481	0.97686
480	0.98126	480	0.98261	480	0.98394	480	0.9762
479	0.98108	479	0.98318	479	0.98322	479	0.97561
478	0.98157	478	0.98337	478	0.98347	478	0.97519
477	0.98173	477	0.98402	477	0.98344	477	0.97496
476	0.98179	476	0.98403	476	0.98302	476	0.97428
475	0.9819	475	0.98446	475	0.98229	475	0.97418
474	0.98194	474	0.98506	474	0.98159	474	0.97317
473	0.98208	473	0.98578	473	0.98189	473	0.97304
472	0.98225	472	0.98535	472	0.98125	472	0.97283
471	0.98235	471	0.98482	471	0.98088	471	0.97151
470	0.98227	470	0.98488	470	0.98008	470	0.97156
469	0.98173	469	0.98493	469	0.97918	469	0.97072
468	0.98146	468	0.98424	468	0.97818	468	0.97031
467	0.98085	467	0.98425	467	0.97771	467	0.96989
466	0.98083	466	0.9833	466	0.97738	466	0.96886
465	0.98127	465	0.98251	465	0.97683	465	0.96805
464	0.98064	464	0.98206	464	0.97634	464	0.96649
463	0.98063	463	0.98233	463	0.97551	463	0.96626
462	0.98066	462	0.9823	462	0.97511	462	0.96597
461	0.98034	461	0.98184	461	0.97389	461	0.96614
460	0.97973	460	0.98119	460	0.97332	460	0.9651
459	0.98002	459	0.98018	459	0.97254	459	0.96557
458	0.98029	458	0.97978	458	0.97144	458	0.96396
457	0.97905	457	0.97858	457	0.97104	457	0.96345
456	0.97851	456	0.97863	456	0.97043	456	0.96164
455	0.97912	455	0.97818	455	0.96973	455	0.96146
454	0.97906	454	0.97761	454	0.96837	454	0.96123
453	0.97839	453	0.97776	453	0.96767	453	0.9608
452	0.97795	452	0.9772	452	0.96654	452	0.96003
451	0.97818	451	0.9775	451	0.96595	451	0.95978
450	0.9786	450	0.97742	450	0.96553	450	0.95863
449	0.97769	449	0.97666	449	0.96358	449	0.95803
448	0.97734	448	0.97523	448	0.96283	448	0.95778
447	0.97716	447	0.97565	447	0.96226	447	0.95768
446	0.97683	446	0.975	446	0.96154	446	0.95595
445	0.97754	445	0.97483	445	0.96093	445	0.95565
444	0.97795	444	0.97489	444	0.95931	444	0.95569
443	0.97752	443	0.97435	443	0.95949	443	0.95516
442	0.97742	442	0.97459	442	0.95752	442	0.9537
441	0.97681	441	0.97402	441	0.95783	441	0.95271
440	0.97618	440	0.97418	440	0.95769	440	0.95188
439	0.97585	439	0.97389	439	0.95563	439	0.95202
438	0.97616	438	0.97346	438	0.95488	438	0.95116
437	0.97645	437	0.97453	437	0.95338	437	0.95059
436	0.97732	436	0.97381	436	0.95238	436	0.95045
435	0.97808	435	0.97318	435	0.95199	435	0.94905
434	0.97721	434	0.97182	434	0.95059	434	0.94856
433	0.97591	433	0.97241	433	0.94931	433	0.94784
432	0.97515	432	0.97326	432	0.94801	432	0.94658
431	0.97492	431	0.97266	431	0.94653	431	0.9462
430	0.9747	430	0.9726	430	0.94684	430	0.9459
429	0.97458	429	0.97159	429	0.94539	429	0.94476
428	0.97499	428	0.97195	428	0.94409	428	0.94412
427	0.97443	427	0.97224	427	0.94256	427	0.94386
426	0.97412	426	0.97134	426	0.94196	426	0.94315
425	0.97338	425	0.97152	425	0.94095	425	0.94171
424	0.97314	424	0.97085	424	0.94011	424	0.94121
423	0.97303	423	0.97012	423	0.93803	423	0.94052
422	0.97209	422	0.97042	422	0.93718	422	0.93949
421	0.97168	421	0.96948	421	0.93493	421	0.93825
420	0.97124	420	0.9704	420	0.93522	420	0.93796
419	0.97084	419	0.96909	419	0.93395	419	0.93715
418	0.97054	418	0.96872	418	0.93236	418	0.93662
417	0.96984	417	0.96873	417	0.93018	417	0.935
416	0.96873	416	0.96935	416	0.92948	416	0.93399
415	0.96816	415	0.96826	415	0.92826	415	0.93386
414	0.96774	414	0.9673	414	0.92621	414	0.93241
413	0.96665	413	0.96775	413	0.92577	413	0.9316
412	0.96669	412	0.96833	412	0.92395	412	0.93005
411	0.966	411	0.96745	411	0.92283	411	0.92865
410	0.96415	410	0.96543	410	0.91975	410	0.92767
409	0.96282	409	0.96576	409	0.91859	409	0.92646
408	0.96212	408	0.96639	408	0.91633	408	0.92427
407	0.96125	407	0.96478	407	0.91472	407	0.92332
406	0.96097	406	0.96356	406	0.91274	406	0.92223
405	0.95895	405	0.96462	405	0.91156	405	0.91972
404	0.95803	404	0.96205	404	0.90992	404	0.91738
403	0.95667	403	0.96325	403	0.90751	403	0.91605
402	0.95435	402	0.96193	402	0.9049	402	0.91419
401	0.9528	401	0.96111	401	0.9019	401	0.91248
400	0.95283	400	0.96017	400	0.90094	400	0.91066

## Sheet: Figure 4b
Tauc plots
TpPa-SCOF-An		TpPa-SCOF		TpPa-COF-An		TpPa-COF
hv (eV)	(Ahv)2	hv (eV)	(Ahv)2	hv (eV)	(Ahv)2	hv (eV)	(Ahv)2
1.24312	6.58678e-07	1.24312	2.42161e-05	1.24312	8.35422e-09	1.24312	2.33606e-07
1.24437	1.56782e-05	1.24437	5.90476e-05	1.24437	0	1.24437	0
1.24562	5.3429e-06	1.24562	1.65836e-05	1.24562	5.96251e-06	1.24562	3.92276e-07
1.24687	5.70257e-05	1.24687	1.47425e-05	1.24687	3.3571e-06	1.24687	3.6889e-06
1.24812	3.26915e-06	1.24812	5.13524e-05	1.24812	1.15378e-05	1.24812	4.79661e-06
1.24937	0	1.24937	6.84203e-05	1.24937	6.81372e-05	1.24937	2.09876e-05
1.25063	8.83765e-06	1.25063	6.17215e-05	1.25063	6.41733e-06	1.25063	6.5222e-06
1.25189	6.4941e-07	1.25189	0.000121943	1.25189	1.40405e-06	1.25189	1.00321e-05
1.25315	3.58247e-06	1.25315	7.05269e-05	1.25315	1.97093e-05	1.25315	3.42509e-05
1.25441	3.05546e-05	1.25441	0	1.25441	4.2848e-05	1.25441	4.97826e-06
1.25568	1.2698e-05	1.25568	2.40392e-05	1.25568	7.34327e-07	1.25568	2.10422e-05
1.25695	2.55042e-05	1.25695	6.03622e-05	1.25695	1.64932e-07	1.25695	3.46613e-05
1.25822	3.08545e-06	1.25822	9.17387e-05	1.25822	1.4121e-06	1.25822	1.69286e-05
1.2595	2.32732e-07	1.2595	0.000109943	1.2595	5.64124e-06	1.2595	2.19841e-05
1.26078	3.74799e-06	1.26078	2.57566e-05	1.26078	2.75478e-07	1.26078	7.7625e-05
1.26206	5.62601e-05	1.26206	8.6343e-05	1.26206	4.52683e-05	1.26206	0.000133284
1.26334	3.44941e-05	1.26334	2.7794e-05	1.26334	3.08138e-05	1.26334	7.2765e-05
1.26462	2.16908e-05	1.26462	0.000108851	1.26462	1.16475e-05	1.26462	6.76675e-05
1.26591	3.48054e-05	1.26591	0.00012166	1.26591	6.19097e-06	1.26591	9.20459e-05
1.2672	2.11084e-05	1.2672	2.76197e-05	1.2672	7.8648e-05	1.2672	0.000142498
1.26849	3.39263e-05	1.26849	5.9052e-05	1.26849	0.000127298	1.26849	0.000132075
1.26979	6.90854e-05	1.26979	0.00032218	1.26979	4.24019e-05	1.26979	0.000118724
1.27109	4.07054e-05	1.27109	8.2798e-05	1.27109	1.80766e-05	1.27109	0.000148803
1.27239	8.41093e-05	1.27239	0.000143874	1.27239	4.10253e-05	1.27239	0.00016436
1.27369	5.63802e-05	1.27369	0.000113038	1.27369	0.000144323	1.27369	0.000205619
1.275	6.27756e-05	1.275	0.000102954	1.275	5.03659e-05	1.275	0.000185069
1.27631	3.62879e-05	1.27631	3.79759e-05	1.27631	8.76159e-05	1.27631	0.000254146
1.27762	3.244e-05	1.27762	0.000157358	1.27762	2.53572e-05	1.27762	0.000332575
1.27894	4.52661e-05	1.27894	5.34144e-05	1.27894	8.66897e-07	1.27894	0.000271952
1.28025	8.58558e-05	1.28025	0.000221987	1.28025	1.12776e-06	1.28025	0.00025339
1.28157	0.000106596	1.28157	0.000199541	1.28157	1.05553e-05	1.28157	0.000208128
1.28289	0.000124372	1.28289	5.35034e-05	1.28289	1.41656e-05	1.28289	0.000258278
1.28422	7.41375e-05	1.28422	0.000328179	1.28422	4.76953e-05	1.28422	0.000279417
1.28555	0.000103248	1.28555	8.84782e-05	1.28555	6.8215e-05	1.28555	0.000332105
1.28688	0.000205636	1.28688	2.93439e-05	1.28688	5.73777e-05	1.28688	0.000366418
1.28821	0.000128592	1.28821	0.000140731	1.28821	2.70268e-05	1.28821	0.000317688
1.28955	9.88446e-05	1.28955	0.000358806	1.28955	0.000129697	1.28955	0.000332618
1.29089	7.63469e-05	1.29089	0.000104142	1.29089	0.000174901	1.29089	0.000356596
1.29223	0.000107793	1.29223	0.000188052	1.29223	0.000177504	1.29223	0.000436494
1.29357	0.000193372	1.29357	0.00030197	1.29357	9.42972e-05	1.29357	0.000562822
1.29492	7.87312e-05	1.29492	0.000424412	1.29492	0.000337462	1.29492	0.000590169
1.29627	8.87424e-05	1.29627	0.000296495	1.29627	0.000105705	1.29627	0.000534607
1.29763	0.000134991	1.29763	0.000233273	1.29763	9.18246e-05	1.29763	0.000482268
1.29898	0.000113337	1.29898	0.000316845	1.29898	0.000280662	1.29898	0.000526938
1.30034	0.000135487	1.30034	0.000221005	1.30034	0.000222735	1.30034	0.00056717
1.3017	0.000136813	1.3017	0.000317358	1.3017	0.000151403	1.3017	0.000619787
1.30307	0.000137519	1.30307	0.000266475	1.30307	7.43057e-05	1.30307	0.000615619
1.30443	0.000145583	1.30443	0.000158171	1.30443	0.000339992	1.30443	0.000669559
1.3058	0.000165938	1.3058	0.000225663	1.3058	0.000189426	1.3058	0.000659982
1.30718	0.000212044	1.30718	0.000299433	1.30718	1.57742e-05	1.30718	0.000617878
1.30855	0.000244822	1.30855	0.000409713	1.30855	4.86086e-05	1.30855	0.000598856
1.30993	0.000237566	1.30993	0.000661356	1.30993	0.000237807	1.30993	0.000639378
1.31131	0.00017878	1.31131	0.00051134	1.31131	0.000107383	1.31131	0.000884804
1.3127	0.000178596	1.3127	0.000460711	1.3127	0.000100784	1.3127	0.00090324
1.31409	0.000191237	1.31409	0.000228628	1.31409	0.000271354	1.31409	0.000705685
1.31548	0.000318258	1.31548	0.000307559	1.31548	7.75884e-05	1.31548	0.000733343
1.31687	0.000345269	1.31687	0.000217368	1.31687	0.000121113	1.31687	0.00103
1.31827	0.000319556	1.31827	0.000487144	1.31827	0.000183507	1.31827	0.00111
1.31967	0.000328004	1.31967	0.000310774	1.31967	0.000231063	1.31967	0.000999655
1.32107	0.000272261	1.32107	0.000852361	1.32107	0.000172629	1.32107	0.00101
1.32247	0.000333144	1.32247	0.000771466	1.32247	1.06629e-06	1.32247	0.00105
1.32388	0.000326264	1.32388	0.000137425	1.32388	4.14843e-05	1.32388	0.00119
1.32529	0.00032428	1.32529	0.000338158	1.32529	0.000171032	1.32529	0.00119
1.32671	0.000384756	1.32671	0.000602861	1.32671	5.35643e-05	1.32671	0.000972441
1.32812	0.00041208	1.32812	0.00074508	1.32812	7.3255e-05	1.32812	0.000966312
1.32955	0.000429434	1.32955	0.000645823	1.32955	9.39265e-05	1.32955	0.00129
1.33097	0.000548866	1.33097	0.000372286	1.33097	0.000382525	1.33097	0.00126
1.3324	0.000576069	1.3324	0.000414795	1.3324	0.000312214	1.3324	0.0018
1.33383	0.000525466	1.33383	0.000508818	1.33383	0.00044937	1.33383	0.00216
1.33526	0.000605288	1.33526	0.000352017	1.33526	0.000168837	1.33526	0.00168
1.33669	0.00074257	1.33669	0.000598632	1.33669	0.000141815	1.33669	0.00193
1.33813	0.000546676	1.33813	0.000877959	1.33813	0.000574379	1.33813	0.00223
1.33957	0.000477095	1.33957	0.000713519	1.33957	0.000736711	1.33957	0.00168
1.34102	0.000455402	1.34102	0.00039749	1.34102	0.000239504	1.34102	0.00215
1.34247	0.000413629	1.34247	0.000518223	1.34247	0.000112428	1.34247	0.00204
1.34392	0.000490758	1.34392	0.000508204	1.34392	0.00023843	1.34392	0.00172
1.34537	0.000652824	1.34537	0.000859984	1.34537	0.000141799	1.34537	0.00183
1.34683	0.000595739	1.34683	0.000674236	1.34683	0.000163435	1.34683	0.00205
1.34829	0.00059952	1.34829	0.000285507	1.34829	0.000166625	1.34829	0.00204
1.34976	0.000509556	1.34976	0.000738872	1.34976	0.000243593	1.34976	0.0021
1.35122	0.00058826	1.35122	0.000575446	1.35122	0.000178537	1.35122	0.00186
1.35269	0.000741213	1.35269	0.000788228	1.35269	0.000189111	1.35269	0.00231
1.35417	0.000617079	1.35417	0.000708635	1.35417	0.000183699	1.35417	0.00255
1.35564	0.000471023	1.35564	0.000474863	1.35564	0.000423621	1.35564	0.00297
1.35712	0.00076845	1.35712	0.000252115	1.35712	0.000549924	1.35712	0.00294
1.35861	0.00113	1.35861	0.000633722	1.35861	0.000109747	1.35861	0.00245
1.36009	0.00117	1.36009	0.000241486	1.36009	0.000484325	1.36009	0.00244
1.36158	0.00111	1.36158	0.000855718	1.36158	0.000330847	1.36158	0.00289
1.36308	0.00115	1.36308	0.00138	1.36308	0.000494894	1.36308	0.00222
1.36457	0.00105	1.36457	0.00153	1.36457	0.000788879	1.36457	0.00252
1.36607	0.000883385	1.36607	0.00181	1.36607	0.000351985	1.36607	0.00184
1.36757	0.000553717	1.36757	0.00116	1.36757	0.00040471	1.36757	0.00225
1.36908	0.000926213	1.36908	0.00167	1.36908	0.000171878	1.36908	0.0036
1.37059	0.000981715	1.37059	0.00144	1.37059	0.000301961	1.37059	0.00489
1.3721	0.00107	1.3721	0.00118	1.3721	0.000414365	1.3721	0.00312
1.37362	0.000749804	1.37362	0.00121	1.37362	0.000373432	1.37362	0.00324
1.37514	0.00080997	1.37514	0.000987938	1.37514	0.00124	1.37514	0.00363
1.37666	0.000983015	1.37666	0.00106	1.37666	0.00128	1.37666	0.00479
1.37819	0.00148	1.37819	0.00106	1.37819	0.00087272	1.37819	0.00357
1.37972	0.00133	1.37972	0.00162	1.37972	0.000763892	1.37972	0.00498
1.38125	0.00144	1.38125	0.0013	1.38125	0.000676896	1.38125	0.005
1.38279	0.00144	1.38279	0.00051666	1.38279	0.000473073	1.38279	0.00429
1.38433	0.00145	1.38433	0.00164	1.38433	0.000388659	1.38433	0.00484
1.38587	0.00135	1.38587	0.0019	1.38587	0.000302609	1.38587	0.00379
1.38742	0.00113	1.38742	0.000899292	1.38742	0.00106	1.38742	0.00473
1.38897	0.000677753	1.38897	0.00156	1.38897	0.00108	1.38897	0.00517
1.39052	0.00106	1.39052	0.00141	1.39052	0.000745009	1.39052	0.00348
1.39208	0.00226	1.39208	0.000676235	1.39208	0.000912125	1.39208	0.00561
1.39364	0.00191	1.39364	0.00112	1.39364	0.000773674	1.39364	0.00593
1.3952	0.00206	1.3952	0.0017	1.3952	0.00122	1.3952	0.00589
1.39677	0.00141	1.39677	0.00152	1.39677	0.00148	1.39677	0.00598
1.39834	0.00177	1.39834	0.0018	1.39834	0.00115	1.39834	0.0064
1.39992	0.00113	1.39992	0.00156	1.39992	0.00122	1.39992	0.00594
1.40149	0.0016	1.40149	0.00147	1.40149	0.00112	1.40149	0.00489
1.40308	0.00211	1.40308	0.00111	1.40308	0.000455147	1.40308	0.00529
1.40466	0.00171	1.40466	0.00116	1.40466	0.000830118	1.40466	0.00472
1.40625	0.00206	1.40625	0.00163	1.40625	0.000132958	1.40625	0.00579
1.40784	0.00217	1.40784	0.00148	1.40784	0.000923131	1.40784	0.00597
1.40944	0.00229	1.40944	0.00341	1.40944	0.00417	1.40944	0.00548
1.41104	0.00279	1.41104	0.0028	1.41104	0.00392	1.41104	0.00761
1.41264	0.00164	1.41264	0.000294929	1.41264	0.000834838	1.41264	0.00773
1.41425	0.00155	1.41425	0.000172086	1.41425	0.000143662	1.41425	0.01037
1.41586	0.003	1.41586	0.00112	1.41586	0.000391281	1.41586	0.01046
1.41747	0.00259	1.41747	0.0023	1.41747	0.00134	1.41747	0.00601
1.41909	0.00469	1.41909	0.00194	1.41909	0.0022	1.41909	0.00673
1.42071	0.0029	1.42071	0.00114	1.42071	0.00218	1.42071	0.00793
1.42234	0.00193	1.42234	0.00272	1.42234	0.00364	1.42234	0.00601
1.42397	0.00351	1.42397	0.00213	1.42397	0.000552992	1.42397	0.00566
1.4256	0.00244	1.4256	0.00246	1.4256	0.000871189	1.4256	0.00778
1.42724	0.000588667	1.42724	0.00214	1.42724	0.000630653	1.42724	0.00711
1.42888	0.00272	1.42888	0.00456	1.42888	9.98195e-05	1.42888	0.01042
1.43052	0.00203	1.43052	0.00331	1.43052	0.00017352	1.43052	0.0093
1.43217	0.00135	1.43217	7.23315e-06	1.43217	0.000513499	1.43217	0.00943
1.43382	0.00175	1.43382	0.00291	1.43382	0.00284	1.43382	0.00917
1.43548	0.00242	1.43548	0.00287	1.43548	0.00221	1.43548	0.01171
1.43714	0.00289	1.43714	0.00319	1.43714	0.01074	1.43714	0.00681
1.4388	0.00291	1.4388	0.000300667	1.4388	0.006	1.4388	0.00841
1.44047	0.00308	1.44047	0.00351	1.44047	0.000612509	1.44047	0.013
1.44214	0.00156	1.44214	0.00211	1.44214	0.00104	1.44214	0.01301
1.44382	0.00552	1.44382	0.00187	1.44382	0.00217	1.44382	0.00793
1.44549	0.0066	1.44549	0.00202	1.44549	0.00234	1.44549	0.01582
1.44718	0.00558	1.44718	0.00226	1.44718	0.00208	1.44718	0.01517
1.44886	0.00536	1.44886	0.00246	1.44886	0.00206	1.44886	0.01468
1.45055	0.00526	1.45055	0.003	1.45055	0.0021	1.45055	0.01684
1.45225	0.00516	1.45225	0.00346	1.45225	0.0017	1.45225	0.01455
1.45395	0.00457	1.45395	0.00333	1.45395	0.00208	1.45395	0.01544
1.45565	0.00672	1.45565	0.00267	1.45565	0.00234	1.45565	0.01751
1.45736	0.00526	1.45736	0.00315	1.45736	0.00196	1.45736	0.01573
1.45907	0.00616	1.45907	0.00413	1.45907	0.00243	1.45907	0.01568
1.46078	0.0053	1.46078	0.00352	1.46078	0.0029	1.46078	0.0163
1.4625	0.00561	1.4625	0.00365	1.4625	0.00297	1.4625	0.01669
1.46422	0.00684	1.46422	0.00315	1.46422	0.00301	1.46422	0.01729
1.46595	0.00568	1.46595	0.00366	1.46595	0.00263	1.46595	0.0156
1.46768	0.00567	1.46768	0.00345	1.46768	0.00276	1.46768	0.0169
1.46941	0.00565	1.46941	0.00364	1.46941	0.00317	1.46941	0.01771
1.47115	0.00666	1.47115	0.00335	1.47115	0.00339	1.47115	0.0172
1.4729	0.00757	1.4729	0.00413	1.4729	0.00278	1.4729	0.01814
1.47464	0.00682	1.47464	0.00403	1.47464	0.0029	1.47464	0.01941
1.4764	0.00669	1.4764	0.00358	1.4764	0.00325	1.4764	0.0197
1.47815	0.00739	1.47815	0.00412	1.47815	0.00368	1.47815	0.01997
1.47991	0.00707	1.47991	0.0042	1.47991	0.00407	1.47991	0.02002
1.48167	0.00733	1.48167	0.00439	1.48167	0.0044	1.48167	0.01987
1.48344	0.00875	1.48344	0.00437	1.48344	0.00387	1.48344	0.02015
1.48522	0.00772	1.48522	0.00504	1.48522	0.00415	1.48522	0.02068
1.48699	0.00827	1.48699	0.00483	1.48699	0.00369	1.48699	0.02166
1.48877	0.00799	1.48877	0.00464	1.48877	0.00485	1.48877	0.02125
1.49056	0.00809	1.49056	0.00491	1.49056	0.00412	1.49056	0.02102
1.49235	0.0075	1.49235	0.00511	1.49235	0.00449	1.49235	0.02166
1.49414	0.00892	1.49414	0.00518	1.49414	0.00504	1.49414	0.0228
1.49594	0.00873	1.49594	0.00591	1.49594	0.00485	1.49594	0.02222
1.49774	0.01009	1.49774	0.00571	1.49774	0.00514	1.49774	0.02301
1.49955	0.00895	1.49955	0.00645	1.49955	0.00521	1.49955	0.02317
1.50136	0.00939	1.50136	0.00611	1.50136	0.00503	1.50136	0.02434
1.50317	0.00987	1.50317	0.00563	1.50317	0.00617	1.50317	0.02395
1.50499	0.00912	1.50499	0.00589	1.50499	0.0056	1.50499	0.02477
1.50682	0.00922	1.50682	0.00611	1.50682	0.00584	1.50682	0.02586
1.50865	0.00999	1.50865	0.00653	1.50865	0.00554	1.50865	0.02552
1.51048	0.0091	1.51048	0.00733	1.51048	0.0063	1.51048	0.02638
1.51232	0.01016	1.51232	0.0071	1.51232	0.00634	1.51232	0.02663
1.51416	0.00946	1.51416	0.00766	1.51416	0.00646	1.51416	0.02669
1.51601	0.00995	1.51601	0.00753	1.51601	0.00679	1.51601	0.02736
1.51786	0.01061	1.51786	0.00813	1.51786	0.00711	1.51786	0.02718
1.51971	0.0107	1.51971	0.0082	1.51971	0.00732	1.51971	0.0274
1.52157	0.01011	1.52157	0.0085	1.52157	0.00737	1.52157	0.02885
1.52344	0.01104	1.52344	0.00795	1.52344	0.00778	1.52344	0.02899
1.52531	0.01073	1.52531	0.00837	1.52531	0.00822	1.52531	0.02954
1.52718	0.01138	1.52718	0.00899	1.52718	0.00771	1.52718	0.02947
1.52906	0.01112	1.52906	0.00928	1.52906	0.00818	1.52906	0.03
1.53094	0.01167	1.53094	0.00905	1.53094	0.00877	1.53094	0.03142
1.53283	0.01198	1.53283	0.00948	1.53283	0.00925	1.53283	0.03207
1.53472	0.01198	1.53472	0.01038	1.53472	0.00905	1.53472	0.03203
1.53662	0.01252	1.53662	0.0103	1.53662	0.00951	1.53662	0.03197
1.53852	0.01272	1.53852	0.01041	1.53852	0.00986	1.53852	0.03219
1.54043	0.0126	1.54043	0.01039	1.54043	0.00976	1.54043	0.03333
1.54234	0.01275	1.54234	0.0108	1.54234	0.01004	1.54234	0.03397
1.54425	0.01332	1.54425	0.01107	1.54425	0.01046	1.54425	0.03421
1.54618	0.01312	1.54618	0.01134	1.54618	0.01054	1.54618	0.03482
1.5481	0.01329	1.5481	0.01174	1.5481	0.01115	1.5481	0.035
1.55003	0.01389	1.55003	0.01193	1.55003	0.01157	1.55003	0.03558
1.55197	0.01432	1.55197	0.01253	1.55197	0.01186	1.55197	0.03655
1.55391	0.01405	1.55391	0.01298	1.55391	0.01233	1.55391	0.03718
1.55585	0.01481	1.55585	0.0134	1.55585	0.01257	1.55585	0.03747
1.5578	0.01443	1.5578	0.01402	1.5578	0.01279	1.5578	0.03816
1.55976	0.01467	1.55976	0.01408	1.55976	0.01362	1.55976	0.03836
1.56171	0.01528	1.56171	0.01441	1.56171	0.01404	1.56171	0.03924
1.56368	0.01557	1.56368	0.01524	1.56368	0.01446	1.56368	0.04008
1.56565	0.01636	1.56565	0.01554	1.56565	0.01405	1.56565	0.04026
1.56762	0.01653	1.56762	0.01603	1.56762	0.01469	1.56762	0.04071
1.5696	0.01633	1.5696	0.01668	1.5696	0.01501	1.5696	0.04096
1.57159	0.01641	1.57159	0.01697	1.57159	0.01528	1.57159	0.04217
1.57358	0.01742	1.57358	0.01688	1.57358	0.01618	1.57358	0.04268
1.57557	0.01803	1.57557	0.01751	1.57557	0.01689	1.57557	0.0433
1.57757	0.01785	1.57757	0.0181	1.57757	0.0173	1.57757	0.04416
1.57957	0.01794	1.57957	0.01849	1.57957	0.01765	1.57957	0.04541
1.58158	0.01814	1.58158	0.01856	1.58158	0.01787	1.58158	0.04638
1.5836	0.01805	1.5836	0.01873	1.5836	0.01853	1.5836	0.04612
1.58562	0.01856	1.58562	0.02013	1.58562	0.01932	1.58562	0.04679
1.58764	0.01915	1.58764	0.02044	1.58764	0.01996	1.58764	0.04747
1.58967	0.01908	1.58967	0.02073	1.58967	0.02044	1.58967	0.04748
1.59171	0.02005	1.59171	0.02133	1.59171	0.02073	1.59171	0.04815
1.59375	0.02061	1.59375	0.02205	1.59375	0.02104	1.59375	0.04962
1.5958	0.0216	1.5958	0.02267	1.5958	0.0217	1.5958	0.05065
1.59785	0.02092	1.59785	0.02355	1.59785	0.02278	1.59785	0.05134
1.5999	0.02135	1.5999	0.02427	1.5999	0.02356	1.5999	0.05232
1.60197	0.02192	1.60197	0.02451	1.60197	0.02435	1.60197	0.05293
1.60403	0.02234	1.60403	0.02511	1.60403	0.02471	1.60403	0.05322
1.6061	0.02231	1.6061	0.02601	1.6061	0.02495	1.6061	0.05374
1.60818	0.0232	1.60818	0.0265	1.60818	0.02593	1.60818	0.05447
1.61027	0.02342	1.61027	0.02708	1.61027	0.02692	1.61027	0.05588
1.61235	0.02331	1.61235	0.02786	1.61235	0.0276	1.61235	0.05678
1.61445	0.0236	1.61445	0.02851	1.61445	0.02853	1.61445	0.05745
1.61655	0.02503	1.61655	0.0295	1.61655	0.0288	1.61655	0.05836
1.61865	0.02541	1.61865	0.03066	1.61865	0.02932	1.61865	0.05894
1.62076	0.02547	1.62076	0.03133	1.62076	0.03039	1.62076	0.05993
1.62288	0.02611	1.62288	0.03194	1.62288	0.03093	1.62288	0.0603
1.625	0.02662	1.625	0.03263	1.625	0.03167	1.625	0.06124
1.62713	0.02721	1.62713	0.03346	1.62713	0.03249	1.62713	0.06253
1.62926	0.02851	1.62926	0.03409	1.62926	0.03371	1.62926	0.06332
1.6314	0.02873	1.6314	0.03532	1.6314	0.03508	1.6314	0.06433
1.63354	0.02859	1.63354	0.03692	1.63354	0.03583	1.63354	0.06509
1.63569	0.02903	1.63569	0.03772	1.63569	0.03662	1.63569	0.06636
1.63785	0.03007	1.63785	0.03852	1.63785	0.0374	1.63785	0.06669
1.64001	0.03095	1.64001	0.03945	1.64001	0.03856	1.64001	0.06711
1.64217	0.03084	1.64217	0.04004	1.64217	0.03949	1.64217	0.06858
1.64435	0.03128	1.64435	0.04146	1.64435	0.04062	1.64435	0.06931
1.64652	0.03228	1.64652	0.0424	1.64652	0.04165	1.64652	0.07044
1.64871	0.03265	1.64871	0.04303	1.64871	0.0424	1.64871	0.07133
1.6509	0.03338	1.6509	0.04349	1.6509	0.04346	1.6509	0.07289
1.65309	0.03423	1.65309	0.04477	1.65309	0.04431	1.65309	0.07393
1.65529	0.03427	1.65529	0.04621	1.65529	0.045	1.65529	0.0746
1.6575	0.0346	1.6575	0.04711	1.6575	0.04685	1.6575	0.07573
1.65971	0.03589	1.65971	0.04859	1.65971	0.0484	1.65971	0.07677
1.66193	0.03667	1.66193	0.05018	1.66193	0.04975	1.66193	0.07849
1.66416	0.03777	1.66416	0.05082	1.66416	0.05057	1.66416	0.07923
1.66639	0.03844	1.66639	0.05264	1.66639	0.0511	1.66639	0.0795
1.66862	0.0386	1.66862	0.05382	1.66862	0.05236	1.66862	0.08134
1.67087	0.03922	1.67087	0.0541	1.67087	0.05435	1.67087	0.0828
1.67312	0.04014	1.67312	0.05606	1.67312	0.05585	1.67312	0.08441
1.67537	0.04037	1.67537	0.05808	1.67537	0.05755	1.67537	0.08473
1.67763	0.04096	1.67763	0.05827	1.67763	0.05824	1.67763	0.08654
1.6799	0.04153	1.6799	0.05971	1.6799	0.0601	1.6799	0.08787
1.68217	0.0427	1.68217	0.06143	1.68217	0.06199	1.68217	0.08811
1.68445	0.04414	1.68445	0.06291	1.68445	0.06386	1.68445	0.08858
1.68674	0.04495	1.68674	0.06444	1.68674	0.06472	1.68674	0.09053
1.68903	0.04561	1.68903	0.0653	1.68903	0.06621	1.68903	0.09236
1.69133	0.04607	1.69133	0.06671	1.69133	0.06759	1.69133	0.09357
1.69363	0.04653	1.69363	0.06824	1.69363	0.06968	1.69363	0.09513
1.69594	0.04734	1.69594	0.07054	1.69594	0.07204	1.69594	0.09703
1.69826	0.04773	1.69826	0.07132	1.69826	0.07356	1.69826	0.09799
1.70058	0.0485	1.70058	0.07357	1.70058	0.07501	1.70058	0.09918
1.70291	0.05006	1.70291	0.074	1.70291	0.07754	1.70291	0.10105
1.70525	0.05125	1.70525	0.07664	1.70525	0.07875	1.70525	0.10248
1.70759	0.0522	1.70759	0.07819	1.70759	0.08064	1.70759	0.10308
1.70994	0.05221	1.70994	0.07925	1.70994	0.08274	1.70994	0.10537
1.71229	0.05333	1.71229	0.08175	1.71229	0.08433	1.71229	0.10748
1.71466	0.055	1.71466	0.0839	1.71466	0.08666	1.71466	0.10831
1.71702	0.05611	1.71702	0.08642	1.71702	0.08941	1.71702	0.1099
1.7194	0.05717	1.7194	0.08764	1.7194	0.09038	1.7194	0.11208
1.72178	0.05816	1.72178	0.08951	1.72178	0.09199	1.72178	0.11305
1.72417	0.05927	1.72417	0.09232	1.72417	0.09452	1.72417	0.11318
1.72656	0.0603	1.72656	0.09424	1.72656	0.097	1.72656	0.11612
1.72896	0.0612	1.72896	0.09647	1.72896	0.09954	1.72896	0.11815
1.73137	0.06254	1.73137	0.09909	1.73137	0.1021	1.73137	0.12026
1.73379	0.06421	1.73379	0.10071	1.73379	0.10432	1.73379	0.12187
1.73621	0.06531	1.73621	0.10333	1.73621	0.10647	1.73621	0.12425
1.73864	0.06583	1.73864	0.10407	1.73864	0.10878	1.73864	0.12538
1.74107	0.06696	1.74107	0.10712	1.74107	0.11149	1.74107	0.12674
1.74351	0.06835	1.74351	0.10921	1.74351	0.11361	1.74351	0.12912
1.74596	0.06991	1.74596	0.11156	1.74596	0.11704	1.74596	0.13174
1.74842	0.07146	1.74842	0.11454	1.74842	0.11967	1.74842	0.13365
1.75088	0.0722	1.75088	0.11772	1.75088	0.12205	1.75088	0.13586
1.75335	0.07345	1.75335	0.12027	1.75335	0.12418	1.75335	0.13712
1.75583	0.07556	1.75583	0.12314	1.75583	0.12607	1.75583	0.13949
1.75831	0.0769	1.75831	0.12652	1.75831	0.129	1.75831	0.14094
1.7608	0.07793	1.7608	0.12923	1.7608	0.13228	1.7608	0.1441
1.7633	0.07964	1.7633	0.13188	1.7633	0.13563	1.7633	0.14667
1.7658	0.08136	1.7658	0.13466	1.7658	0.13841	1.7658	0.14885
1.76831	0.08317	1.76831	0.13765	1.76831	0.142	1.76831	0.14962
1.77083	0.08482	1.77083	0.14079	1.77083	0.1458	1.77083	0.15309
1.77336	0.08568	1.77336	0.14409	1.77336	0.14856	1.77336	0.15556
1.77589	0.08762	1.77589	0.14693	1.77589	0.15136	1.77589	0.15628
1.77843	0.08942	1.77843	0.14995	1.77843	0.15463	1.77843	0.16025
1.78098	0.09113	1.78098	0.15552	1.78098	0.15762	1.78098	0.1624
1.78354	0.09285	1.78354	0.15862	1.78354	0.16193	1.78354	0.16542
1.7861	0.09484	1.7861	0.16187	1.7861	0.16439	1.7861	0.16809
1.78867	0.09725	1.78867	0.16461	1.78867	0.16841	1.78867	0.17038
1.79125	0.099	1.79125	0.16879	1.79125	0.17293	1.79125	0.1735
1.79383	0.10073	1.79383	0.17258	1.79383	0.17607	1.79383	0.17711
1.79642	0.10268	1.79642	0.17681	1.79642	0.18005	1.79642	0.17996
1.79902	0.10479	1.79902	0.18107	1.79902	0.18288	1.79902	0.18288
1.80163	0.10734	1.80163	0.1842	1.80163	0.18706	1.80163	0.18554
1.80425	0.10935	1.80425	0.1887	1.80425	0.19105	1.80425	0.18933
1.80687	0.11109	1.80687	0.1925	1.80687	0.19463	1.80687	0.19205
1.8095	0.11307	1.8095	0.19825	1.8095	0.19883	1.8095	0.19555
1.81214	0.11613	1.81214	0.20225	1.81214	0.20252	1.81214	0.19837
1.81478	0.11954	1.81478	0.20581	1.81478	0.20757	1.81478	0.20244
1.81743	0.12098	1.81743	0.21228	1.81743	0.21199	1.81743	0.20654
1.8201	0.12262	1.8201	0.21674	1.8201	0.21571	1.8201	0.20959
1.82276	0.12591	1.82276	0.2229	1.82276	0.22024	1.82276	0.21274
1.82544	0.12893	1.82544	0.22737	1.82544	0.22494	1.82544	0.21718
1.82812	0.13116	1.82812	0.23278	1.82812	0.23099	1.82812	0.22109
1.83082	0.13481	1.83082	0.23772	1.83082	0.23439	1.83082	0.22451
1.83352	0.13737	1.83352	0.2426	1.83352	0.23894	1.83352	0.22741
1.83623	0.13998	1.83623	0.24788	1.83623	0.24477	1.83623	0.2337
1.83894	0.14323	1.83894	0.25405	1.83894	0.24872	1.83894	0.23585
1.84167	0.14683	1.84167	0.25964	1.84167	0.25418	1.84167	0.24257
1.8444	0.1495	1.8444	0.26758	1.8444	0.25963	1.8444	0.24522
1.84714	0.15248	1.84714	0.27189	1.84714	0.26548	1.84714	0.24968
1.84989	0.15612	1.84989	0.27877	1.84989	0.27035	1.84989	0.25518
1.85265	0.15941	1.85265	0.28404	1.85265	0.27612	1.85265	0.25839
1.85541	0.16206	1.85541	0.29093	1.85541	0.28213	1.85541	0.26402
1.85818	0.16585	1.85818	0.2961	1.85818	0.28703	1.85818	0.26867
1.86097	0.16867	1.86097	0.30283	1.86097	0.29204	1.86097	0.27606
1.86376	0.1719	1.86376	0.3103	1.86376	0.29856	1.86376	0.27869
1.86655	0.17552	1.86655	0.31599	1.86655	0.30401	1.86655	0.28675
1.86936	0.17948	1.86936	0.3234	1.86936	0.31042	1.86936	0.29015
1.87218	0.18362	1.87218	0.32984	1.87218	0.3168	1.87218	0.29484
1.875	0.18712	1.875	0.33705	1.875	0.32475	1.875	0.30098
1.87783	0.19022	1.87783	0.34314	1.87783	0.3312	1.87783	0.30588
1.88067	0.19351	1.88067	0.3504	1.88067	0.33699	1.88067	0.30972
1.88352	0.19886	1.88352	0.35756	1.88352	0.34363	1.88352	0.31659
1.88638	0.20324	1.88638	0.36551	1.88638	0.35194	1.88638	0.32011
1.88925	0.20653	1.88925	0.3714	1.88925	0.35802	1.88925	0.32844
1.89212	0.21149	1.89212	0.37899	1.89212	0.36594	1.89212	0.33288
1.89501	0.2159	1.89501	0.38631	1.89501	0.37421	1.89501	0.34022
1.8979	0.21996	1.8979	0.39311	1.8979	0.38221	1.8979	0.34458
1.9008	0.22355	1.9008	0.40169	1.9008	0.38954	1.9008	0.35172
1.90371	0.22897	1.90371	0.40777	1.90371	0.39609	1.90371	0.35754
1.90663	0.23239	1.90663	0.4136	1.90663	0.40386	1.90663	0.36359
1.90956	0.23761	1.90956	0.42067	1.90956	0.41389	1.90956	0.36876
1.9125	0.24175	1.9125	0.42906	1.9125	0.42204	1.9125	0.37636
1.91545	0.2475	1.91545	0.43722	1.91545	0.43011	1.91545	0.38424
1.9184	0.25317	1.9184	0.44517	1.9184	0.43931	1.9184	0.38862
1.92137	0.25841	1.92137	0.45166	1.92137	0.44827	1.92137	0.39672
1.92434	0.26364	1.92434	0.45827	1.92434	0.45745	1.92434	0.40216
1.92733	0.26895	1.92733	0.46741	1.92733	0.46644	1.92733	0.40928
1.93032	0.27537	1.93032	0.47558	1.93032	0.4761	1.93032	0.41827
1.93332	0.2808	1.93332	0.48288	1.93332	0.48631	1.93332	0.42558
1.93633	0.28601	1.93633	0.49186	1.93633	0.49804	1.93633	0.43242
1.93935	0.29433	1.93935	0.49967	1.93935	0.50894	1.93935	0.4398
1.94238	0.30029	1.94238	0.509	1.94238	0.51919	1.94238	0.44727
1.94542	0.30788	1.94542	0.51671	1.94542	0.53021	1.94542	0.45618
1.94847	0.31359	1.94847	0.52488	1.94847	0.54265	1.94847	0.46439
1.95153	0.32071	1.95153	0.5341	1.95153	0.55425	1.95153	0.47422
1.9546	0.32745	1.9546	0.54306	1.9546	0.56624	1.9546	0.48297
1.95768	0.33671	1.95768	0.55385	1.95768	0.57802	1.95768	0.49155
1.96076	0.3455	1.96076	0.56399	1.96076	0.59026	1.96076	0.50145
1.96386	0.35285	1.96386	0.57313	1.96386	0.60384	1.96386	0.51149
1.96697	0.36081	1.96697	0.58249	1.96697	0.61629	1.96697	0.52148
1.97009	0.36984	1.97009	0.59406	1.97009	0.62924	1.97009	0.5314
1.97321	0.37885	1.97321	0.60485	1.97321	0.64344	1.97321	0.54242
1.97635	0.38804	1.97635	0.61444	1.97635	0.65834	1.97635	0.55411
1.9795	0.39774	1.9795	0.62715	1.9795	0.6735	1.9795	0.56513
1.98266	0.40641	1.98266	0.6394	1.98266	0.68852	1.98266	0.57732
1.98582	0.41784	1.98582	0.65153	1.98582	0.70276	1.98582	0.58888
1.989	0.43079	1.989	0.66559	1.989	0.71747	1.989	0.60031
1.99219	0.44139	1.99219	0.6783	1.99219	0.73362	1.99219	0.6134
[truncated: 224 more rows]

## Sheet: Figure 4c
Energy-band structures
[truncated: 3 more rows]

## Sheet: Figure 4d
Photocatalytic performances of TpPa-SCOF-An with different Pt loading amounts
[truncated: 7 more rows]

[truncated: 13 more sheets: Figure 4e, Figure 4f, Figure 4g, Figure 4h, Figure 5a, Figure 5b, Figure 5c, Figure 5d, Figure 5e, Figure 6c, Figure 6d, Figure 6e, Figure 6f]
